# Supplementary material for: (Z)-N-Ethyl-2-(5-fluoro-2-oxoindolin-3-yl­idene)hydrazinecarbothio­amide
Source: Acta Crystallogr Sect E Struct Rep Online. 2012 Sep 8;68(Pt 10):o2868–9. doi: 10.1107/S1600536812036471 (PMC3470224; doi:10.1107/S1600536812036471)
Supplement: Supplementary file 1 [file e-68-o2868-sup1.cif]

##############################################################################
#                                                                            #
# This CIF contains the data in a paper accepted for publication in          #
# Acta Crystallographica Section E. It conforms to the requirements of       #
# Notes for Authors for Acta Crystallographica Section E, and has been       #
# peer reviewed under the auspices of the IUCr Commission on Journals.       #
#                                                                            #
# Full details of the Crystallographic Information File format               #
# are given in the paper "The Crystallographic Information File (CIF):       #
# a New Standard Archive File for Crystallography" by S. R. Hall, F. H.      #
# Allen and I. D. Brown [Acta Cryst. (1991), A47, 655-685].                  #
#                                                                            #
# The current version of the core CIF dictionary is obtainable from          #
# ftp://ftp.iucr.org/pub/cif_core.dic.                                       #
#                                                                            #
# Software is freely available for graphical display of the structure(s)     #
# in this CIF. For information consult the CIF software page                 #
# http://www.iucr.org/resources/cif/software.                                #
#                                                                            #
# This file may be used for bona fide research purposes within the           #
# scientific community so long as proper attribution is given to the journal # 
# article from which it was obtained.                                        #
#                                                                            #
##############################################################################
data_I
_audit_creation_method     SHELXL-97
_chemical_name_systematic
;
(<i>Z</i>)-<i>N</i>-Ethyl-2-(5-fluoro-2-oxoindolin-3-
ylidene)hydrazinecarbothioamide
;
_chemical_name_common     ?
_chemical_formula_moiety     'C11 H11 F N4 O S'
_chemical_formula_sum     'C11 H11 F N4 O S'
_chemical_formula_iupac     'C11 H11 F N4 O S'
_chemical_formula_weight     266.30
_chemical_melting_point_gt     521.3
_chemical_melting_point_lt     522.1
_symmetry_cell_setting     orthorhombic
_symmetry_space_group_name_H-M     'P 21 21 21'
_symmetry_space_group_name_Hall     'P 2ac 2ab'
loop_
    _symmetry_equiv_pos_as_xyz
    'x, y, z'
    '-x+1/2, -y, z+1/2'
    '-x, y+1/2, -z+1/2'
    'x+1/2, -y+1/2, -z'
_cell_length_a     4.51510(10)
_cell_length_b     11.6102(3)
_cell_length_c     22.3255(7)
_cell_angle_alpha     90.00
_cell_angle_beta     90.00
_cell_angle_gamma     90.00
_cell_volume     1170.33(5)
_cell_formula_units_Z     4
_cell_measurement_reflns_used     1888
_cell_measurement_theta_min     3.25
_cell_measurement_theta_max     26.64
_cell_measurement_temperature     100.0(10)
_exptl_crystal_description     'needle'
_exptl_crystal_colour     'yellow'
_exptl_crystal_size_max     0.43
_exptl_crystal_size_mid     0.09
_exptl_crystal_size_min     0.05
_exptl_crystal_density_diffrn     1.511
_exptl_crystal_density_meas     ?
_exptl_crystal_density_method     'not measured'
_exptl_crystal_F_000     552
_exptl_absorpt_coefficient_mu     0.283
_exptl_absorpt_correction_type     multi-scan
_exptl_absorpt_process_details     '(SADABS; Bruker, 2005)'
_exptl_absorpt_correction_T_min     0.8871
_exptl_absorpt_correction_T_max     0.9865
_exptl_special_details     ?
_diffrn_ambient_temperature     100(2)
_diffrn_radiation_type     MoK\a
_diffrn_radiation_wavelength     0.71073
_diffrn_radiation_source     'fine-focus sealed tube'
_diffrn_radiation_monochromator     graphite
_diffrn_measurement_device_type     'Bruker APEXII CCD'
_diffrn_measurement_method     '\f and \w scans'
_diffrn_detector_area_resol_mean     ?
_diffrn_reflns_number     8163
_diffrn_reflns_av_R_equivalents     0.0468
_diffrn_reflns_av_sigmaI/netI     0.0906
_diffrn_reflns_theta_min     1.82
_diffrn_reflns_theta_max     29.98
_diffrn_reflns_theta_full     29.98
_diffrn_measured_fraction_theta_max     0.996
_diffrn_measured_fraction_theta_full     0.996
_diffrn_reflns_limit_h_min     -6
_diffrn_reflns_limit_h_max     3
_diffrn_reflns_limit_k_min     -16
_diffrn_reflns_limit_k_max     16
_diffrn_reflns_limit_l_min     -31
_diffrn_reflns_limit_l_max     19
_diffrn_standards_number     0
_diffrn_standards_interval_count     ?
_diffrn_standards_interval_time     ?
_diffrn_standards_decay_%     ?
_refine_special_details
;
Refinement of <i>F</i>^2^ against ALL reflections. The weighted <i>R</i>-factor
<i>wR</i> and goodness of fit <i>S</i> are based on <i>F</i>^2^, conventional
<i>R</i>-factors <i>R</i> are based on <i>F</i>, with <i>F</i> set to zero for
negative <i>F</i>^2^. The threshold expression of <i>F</i>^2^ >
\s(<i>F</i>^2^) is used only for calculating <i>R</i>-factors(gt) <i>etc</i>.
and is not relevant to the choice of reflections for refinement.
<i>R</i>-factors based on <i>F</i>^2^ are statistically about twice as large
as those based on <i>F</i>, and <i>R</i>- factors based on ALL data will be
even larger.
;
_reflns_number_total     3384
_reflns_number_gt     2558
_reflns_threshold_expression     I>2sigma(I)
_refine_ls_structure_factor_coef     Fsqd
_refine_ls_matrix_type     full
_refine_ls_R_factor_all     0.0899
_refine_ls_R_factor_gt     0.0644
_refine_ls_wR_factor_gt     0.0886
_refine_ls_wR_factor_ref     0.0981
_refine_ls_goodness_of_fit_ref     1.094
_refine_ls_restrained_S_all     1.094
_refine_ls_number_reflns     3384
_refine_ls_number_parameters     176
_refine_ls_number_restraints     0
_refine_ls_hydrogen_treatment     mixed
_refine_ls_weighting_scheme     calc
_refine_ls_weighting_details
         'calc w=1/[\s^2^(Fo^2^)+(0.0233P)^2^+0.3031P] where P=(Fo^2^+2Fc^2^)/3'
_atom_sites_solution_hydrogens     geom
_atom_sites_solution_primary     direct
_atom_sites_solution_secondary     difmap
_refine_ls_shift/su_max     0.001
_refine_ls_shift/su_mean     0.000
_refine_diff_density_max     0.476
_refine_diff_density_min     -0.400
_refine_ls_extinction_method     none
_refine_ls_extinction_coef     ?
_refine_ls_abs_structure_details     'Flack (1983), 1367 Friedel pairs'
_refine_ls_abs_structure_Flack     -0.12(12)
loop_
    _atom_type_symbol
    _atom_type_description
    _atom_type_scat_dispersion_real
    _atom_type_scat_dispersion_imag
    _atom_type_scat_source
    'C' 'C' 0.0033 0.0016
                         'International Tables Vol C Tables 4.2.6.8 and 6.1.1.4'
    'H' 'H' 0.0000 0.0000
                         'International Tables Vol C Tables 4.2.6.8 and 6.1.1.4'
    'N' 'N' 0.0061 0.0033
                         'International Tables Vol C Tables 4.2.6.8 and 6.1.1.4'
    'O' 'O' 0.0106 0.0060
                         'International Tables Vol C Tables 4.2.6.8 and 6.1.1.4'
    'F' 'F' 0.0171 0.0103
                         'International Tables Vol C Tables 4.2.6.8 and 6.1.1.4'
    'S' 'S' 0.1246 0.1234
                         'International Tables Vol C Tables 4.2.6.8 and 6.1.1.4'
_computing_data_collection     'APEX2 (Bruker, 2005)'
_computing_cell_refinement     'SAINT (Bruker, 2005)'
_computing_data_reduction     'SAINT (Bruker, 2005)'
_computing_structure_solution     'SHELXS97 (Sheldrick, 2008)'
_computing_structure_refinement     'SHELXL97 (Sheldrick, 2008)'
_computing_molecular_graphics     'SHELXTL (Sheldrick, 2008)'
_computing_publication_material
                             'SHELXTL (Sheldrick, 2008) and PLATON (Spek, 2009)'
loop_
    _atom_site_type_symbol
    _atom_site_label
    _atom_site_fract_x
    _atom_site_fract_y
    _atom_site_fract_z
    _atom_site_U_iso_or_equiv
    _atom_site_adp_type
    _atom_site_calc_flag
    _atom_site_refinement_flags
    _atom_site_occupancy
    _atom_site_symmetry_multiplicity
    _atom_site_disorder_assembly
    _atom_site_disorder_group
    S S1 1.24481(17) 0.73593(5) 0.74840(3) 0.01960(16) Uani d . 1 1 . .
    F F1 -0.1405(4) 0.22456(12) 0.90756(7) 0.0262(4) Uani d . 1 1 . .
    O O1 0.7062(4) 0.74520(13) 0.92210(7) 0.0173(4) Uani d . 1 1 . .
    N N1 0.3500(6) 0.63660(18) 0.97059(10) 0.0169(5) Uani d . 1 1 . .
    N N2 0.6774(5) 0.54684(16) 0.83437(9) 0.0146(5) Uani d . 1 1 . .
    N N3 0.8668(5) 0.63110(18) 0.81930(9) 0.0143(5) Uani d . 1 1 . .
    N N4 1.0264(6) 0.5213(2) 0.74068(10) 0.0181(5) Uani d . 1 1 . .
    C C1 0.2029(7) 0.5313(2) 0.96080(11) 0.0149(6) Uani d . 1 1 . .
    C C2 -0.0082(7) 0.4801(2) 0.99618(11) 0.0173(6) Uani d . 1 1 . .
    H H2A -0.0732 0.5149 1.0324 0.021 Uiso calc R 1 1 . .
    C C3 -0.1231(7) 0.3755(2) 0.97690(12) 0.0180(6) Uani d . 1 1 . .
    H H3A -0.2699 0.3370 0.9999 0.022 Uiso calc R 1 1 . .
    C C4 -0.0221(7) 0.3275(2) 0.92389(12) 0.0188(7) Uani d . 1 1 . .
    C C5 0.1898(7) 0.3770(2) 0.88805(11) 0.0171(6) Uani d . 1 1 . .
    H H5A 0.2550 0.3412 0.8521 0.021 Uiso calc R 1 1 . .
    C C6 0.3043(6) 0.48216(19) 0.90700(11) 0.0131(6) Uani d . 1 1 . .
    C C7 0.5237(6) 0.5616(2) 0.88265(11) 0.0124(6) Uani d . 1 1 . .
    C C8 0.5425(7) 0.6604(2) 0.92589(11) 0.0138(6) Uani d . 1 1 . .
    C C9 1.0386(6) 0.6223(2) 0.76802(11) 0.0153(6) Uani d . 1 1 . .
    C C10 1.1774(7) 0.4928(2) 0.68493(11) 0.0205(7) Uani d . 1 1 . .
    H H10A 1.2888 0.4200 0.6901 0.025 Uiso calc R 1 1 . .
    H H10B 1.3211 0.5544 0.6751 0.025 Uiso calc R 1 1 . .
    C C11 0.9584(7) 0.4796(2) 0.63365(12) 0.0211(7) Uani d . 1 1 . .
    H H11A 1.0663 0.4636 0.5965 0.032 Uiso calc R 1 1 . .
    H H11B 0.8445 0.5509 0.6291 0.032 Uiso calc R 1 1 . .
    H H11C 0.8232 0.4157 0.6423 0.032 Uiso calc R 1 1 . .
    H H1N1 0.326(7) 0.679(2) 1.0006(11) 0.026(9) Uiso d . 1 1 . .
    H H1N3 0.866(6) 0.696(2) 0.8394(10) 0.009(7) Uiso d . 1 1 . .
    H H1N4 0.928(7) 0.473(2) 0.7566(12) 0.018(8) Uiso d . 1 1 . .
loop_
    _atom_site_aniso_label
    _atom_site_aniso_U_11
    _atom_site_aniso_U_22
    _atom_site_aniso_U_33
    _atom_site_aniso_U_12
    _atom_site_aniso_U_13
    _atom_site_aniso_U_23
    S1 0.0212(4) 0.0175(3) 0.0201(3) -0.0010(3) 0.0025(3) 0.0015(3)
    F1 0.0337(11) 0.0178(7) 0.0269(9) -0.0080(8) 0.0005(8) 0.0005(7)
    O1 0.0213(12) 0.0156(8) 0.0150(9) -0.0033(9) 0.0001(8) -0.0028(7)
    N1 0.0218(14) 0.0167(11) 0.0121(12) 0.0002(11) 0.0024(11) -0.0060(10)
    N2 0.0146(14) 0.0166(10) 0.0124(11) 0.0004(10) -0.0012(10) 0.0009(9)
    N3 0.0157(13) 0.0150(10) 0.0121(12) 0.0007(10) 0.0019(10) -0.0023(10)
    N4 0.0214(15) 0.0194(11) 0.0136(13) -0.0022(11) 0.0043(11) -0.0024(10)
    C1 0.0178(17) 0.0140(11) 0.0130(13) 0.0044(12) -0.0019(12) 0.0020(10)
    C2 0.0191(17) 0.0203(13) 0.0125(14) 0.0041(13) 0.0013(13) 0.0018(11)
    C3 0.0164(16) 0.0199(13) 0.0176(15) 0.0002(12) -0.0001(12) 0.0089(12)
    C4 0.0226(18) 0.0130(12) 0.0209(15) 0.0001(13) -0.0061(13) 0.0021(12)
    C5 0.0198(17) 0.0161(12) 0.0153(14) 0.0006(12) -0.0028(12) -0.0008(11)
    C6 0.0149(16) 0.0140(11) 0.0105(13) 0.0030(11) 0.0004(11) 0.0020(10)
    C7 0.0148(16) 0.0138(12) 0.0085(13) 0.0030(11) -0.0020(11) -0.0001(10)
    C8 0.0147(16) 0.0165(12) 0.0103(13) 0.0041(12) -0.0033(11) -0.0010(11)
    C9 0.0137(15) 0.0203(13) 0.0118(13) 0.0038(12) -0.0015(11) 0.0024(11)
    C10 0.0234(18) 0.0204(13) 0.0179(15) 0.0000(13) 0.0063(13) -0.0042(11)
    C11 0.0266(19) 0.0200(13) 0.0166(15) -0.0022(14) 0.0043(13) -0.0021(12)
_geom_special_details
;
All e.s.d.'s (except the e.s.d. in the dihedral angle between two l.s. planes)
are estimated using the full covariance matrix. The cell e.s.d.'s are taken
into account individually in the estimation of e.s.d.'s in distances, angles
and torsion angles; correlations between e.s.d.'s in cell parameters are only
used when they are defined by crystal symmetry. An approximate (isotropic)
treatment of cell e.s.d.'s is used for estimating e.s.d.'s involving l.s.
planes.
;
loop_
    _geom_bond_atom_site_label_1
    _geom_bond_atom_site_label_2
    _geom_bond_site_symmetry_2
    _geom_bond_distance
    _geom_bond_publ_flag
    S1 C9 . 1.673(3) ?
    F1 C4 . 1.359(3) ?
    O1 C8 . 1.234(3) ?
    N1 C8 . 1.352(3) ?
    N1 C1 . 1.409(3) ?
    N1 H1N1 . 0.84(2) ?
    N2 C7 . 1.293(3) ?
    N2 N3 . 1.342(3) ?
    N3 C9 . 1.387(3) ?
    N3 H1N3 . 0.88(2) ?
    N4 C9 . 1.323(3) ?
    N4 C10 . 1.457(3) ?
    N4 H1N4 . 0.80(3) ?
    C1 C2 . 1.373(4) ?
    C1 C6 . 1.406(3) ?
    C2 C3 . 1.390(4) ?
    C2 H2A . 0.9500 ?
    C3 C4 . 1.385(4) ?
    C3 H3A . 0.9500 ?
    C4 C5 . 1.373(4) ?
    C5 C6 . 1.392(3) ?
    C5 H5A . 0.9500 ?
    C6 C7 . 1.459(4) ?
    C7 C8 . 1.501(3) ?
    C10 C11 . 1.521(4) ?
    C10 H10A . 0.9900 ?
    C10 H10B . 0.9900 ?
    C11 H11A . 0.9800 ?
    C11 H11B . 0.9800 ?
    C11 H11C . 0.9800 ?
loop_
    _geom_angle_atom_site_label_1
    _geom_angle_atom_site_label_2
    _geom_angle_atom_site_label_3
    _geom_angle_site_symmetry_1
    _geom_angle_site_symmetry_3
    _geom_angle
    _geom_angle_publ_flag
    C8 N1 C1 . . 111.5(2) ?
    C8 N1 H1N1 . . 123(2) ?
    C1 N1 H1N1 . . 125(2) ?
    C7 N2 N3 . . 117.0(2) ?
    N2 N3 C9 . . 120.7(2) ?
    N2 N3 H1N3 . . 119.8(17) ?
    C9 N3 H1N3 . . 119.0(17) ?
    C9 N4 C10 . . 125.2(2) ?
    C9 N4 H1N4 . . 116.1(19) ?
    C10 N4 H1N4 . . 118.7(19) ?
    C2 C1 C6 . . 122.8(2) ?
    C2 C1 N1 . . 127.8(2) ?
    C6 C1 N1 . . 109.3(2) ?
    C1 C2 C3 . . 117.3(2) ?
    C1 C2 H2A . . 121.3 ?
    C3 C2 H2A . . 121.3 ?
    C4 C3 C2 . . 119.6(3) ?
    C4 C3 H3A . . 120.2 ?
    C2 C3 H3A . . 120.2 ?
    F1 C4 C5 . . 119.1(2) ?
    F1 C4 C3 . . 116.9(3) ?
    C5 C4 C3 . . 124.0(2) ?
    C4 C5 C6 . . 116.7(2) ?
    C4 C5 H5A . . 121.7 ?
    C6 C5 H5A . . 121.7 ?
    C5 C6 C1 . . 119.6(2) ?
    C5 C6 C7 . . 133.9(2) ?
    C1 C6 C7 . . 106.4(2) ?
    N2 C7 C6 . . 126.2(2) ?
    N2 C7 C8 . . 127.4(2) ?
    C6 C7 C8 . . 106.4(2) ?
    O1 C8 N1 . . 126.8(2) ?
    O1 C8 C7 . . 126.8(2) ?
    N1 C8 C7 . . 106.4(2) ?
    N4 C9 N3 . . 115.0(2) ?
    N4 C9 S1 . . 126.9(2) ?
    N3 C9 S1 . . 118.02(19) ?
    N4 C10 C11 . . 111.2(2) ?
    N4 C10 H10A . . 109.4 ?
    C11 C10 H10A . . 109.4 ?
    N4 C10 H10B . . 109.4 ?
    C11 C10 H10B . . 109.4 ?
    H10A C10 H10B . . 108.0 ?
    C10 C11 H11A . . 109.5 ?
    C10 C11 H11B . . 109.5 ?
    H11A C11 H11B . . 109.5 ?
    C10 C11 H11C . . 109.5 ?
    H11A C11 H11C . . 109.5 ?
    H11B C11 H11C . . 109.5 ?
loop_
    _geom_torsion_atom_site_label_1
    _geom_torsion_atom_site_label_2
    _geom_torsion_atom_site_label_3
    _geom_torsion_atom_site_label_4
    _geom_torsion_site_symmetry_1
    _geom_torsion_site_symmetry_2
    _geom_torsion_site_symmetry_3
    _geom_torsion_site_symmetry_4
    _geom_torsion
    _geom_torsion_publ_flag
    C7 N2 N3 C9 . . . . -179.6(2) ?
    C8 N1 C1 C2 . . . . -179.4(3) ?
    C8 N1 C1 C6 . . . . 0.4(3) ?
    C6 C1 C2 C3 . . . . -0.1(4) ?
    N1 C1 C2 C3 . . . . 179.7(2) ?
    C1 C2 C3 C4 . . . . 0.1(4) ?
    C2 C3 C4 F1 . . . . 179.4(2) ?
    C2 C3 C4 C5 . . . . 0.2(4) ?
    F1 C4 C5 C6 . . . . -179.8(2) ?
    C3 C4 C5 C6 . . . . -0.6(4) ?
    C4 C5 C6 C1 . . . . 0.6(4) ?
    C4 C5 C6 C7 . . . . -179.4(3) ?
    C2 C1 C6 C5 . . . . -0.3(4) ?
    N1 C1 C6 C5 . . . . 179.9(2) ?
    C2 C1 C6 C7 . . . . 179.7(3) ?
    N1 C1 C6 C7 . . . . -0.2(3) ?
    N3 N2 C7 C6 . . . . 179.4(2) ?
    N3 N2 C7 C8 . . . . -3.2(4) ?
    C5 C6 C7 N2 . . . . -2.3(5) ?
    C1 C6 C7 N2 . . . . 177.7(3) ?
    C5 C6 C7 C8 . . . . 179.8(3) ?
    C1 C6 C7 C8 . . . . -0.1(3) ?
    C1 N1 C8 O1 . . . . -178.9(2) ?
    C1 N1 C8 C7 . . . . -0.4(3) ?
    N2 C7 C8 O1 . . . . 1.0(5) ?
    C6 C7 C8 O1 . . . . 178.8(2) ?
    N2 C7 C8 N1 . . . . -177.5(3) ?
    C6 C7 C8 N1 . . . . 0.3(3) ?
    C10 N4 C9 N3 . . . . 177.4(2) ?
    C10 N4 C9 S1 . . . . -4.7(4) ?
    N2 N3 C9 N4 . . . . -7.8(4) ?
    N2 N3 C9 S1 . . . . 174.10(18) ?
    C9 N4 C10 C11 . . . . -109.6(3) ?
loop_
    _geom_hbond_atom_site_label_D
    _geom_hbond_atom_site_label_H
    _geom_hbond_atom_site_label_A
    _geom_hbond_site_symmetry_A
    _geom_hbond_distance_DH
    _geom_hbond_distance_HA
    _geom_hbond_distance_DA
    _geom_hbond_angle_DHA
    _geom_hbond_publ_flag
    N1 H1N1 O1 4_467 0.84(2) 2.01(2) 2.836(3) 168(3) yes
    N3 H1N3 O1 . 0.88(2) 2.06(2) 2.747(3) 134(2) yes
    N4 H1N4 S1 3_746 0.80(3) 2.86(2) 3.541(2) 144(2) yes
_iucr_refine_instructions_details
;
TITL l11_0m in P2(1)2(1)2(1) (100K)
CELL 0.71073   4.5151  11.6102  22.3255  90.000  90.000  90.000
ZERR    4.00   0.0001   0.0003   0.0007   0.000   0.000   0.000
LATT -1
SYMM 0.5-X, -Y, 0.5+Z
SYMM -X, 0.5+Y, 0.5-Z
SYMM 0.5+X, 0.5-Y, -Z
SFAC C H N O F S
UNIT 44 44 16 4 4 4
TEMP -173.000
SIZE 0.048 0.089 0.434
L.S. 10
BOND $H
FMAP 2 1 60
PLAN 20
ACTA
CONF
WGHT    0.023300    0.303100
FVAR       0.84188
S1    6    1.244814    0.735931    0.748402    11.00000    0.02116    0.01751 =
         0.02013    0.00148    0.00250   -0.00104
F1    5   -0.140523    0.224556    0.907564    11.00000    0.03372    0.01783 =
         0.02691    0.00047    0.00051   -0.00803
O1    4    0.706240    0.745197    0.922099    11.00000    0.02133    0.01557 =
         0.01504   -0.00280    0.00009   -0.00333
N1    3    0.349980    0.636596    0.970587    11.00000    0.02184    0.01667 =
         0.01208   -0.00603    0.00238    0.00019
N2    3    0.677360    0.546845    0.834372    11.00000    0.01464    0.01661 =
         0.01241    0.00085   -0.00118    0.00041
N3    3    0.866772    0.631099    0.819299    11.00000    0.01567    0.01503 =
         0.01210   -0.00233    0.00186    0.00069
N4    3    1.026411    0.521321    0.740681    11.00000    0.02139    0.01938 =
         0.01363   -0.00237    0.00427   -0.00222
C1    1    0.202887    0.531262    0.960804    11.00000    0.01781    0.01402 =
         0.01295    0.00199   -0.00192    0.00442
C2    1   -0.008196    0.480128    0.996176    11.00000    0.01914    0.02028 =
         0.01252    0.00183    0.00133    0.00413
AFIX  43
H2A   2   -0.073151    0.514906    1.032384    11.00000   -1.20000
AFIX   0
C3    1   -0.123061    0.375453    0.976899    11.00000    0.01641    0.01992 =
         0.01757    0.00887   -0.00014    0.00021
AFIX  43
H3A   2   -0.269869    0.337042    0.999924    11.00000   -1.20000
AFIX   0
C4    1   -0.022073    0.327503    0.923892    11.00000    0.02262    0.01299 =
         0.02092    0.00207   -0.00606    0.00007
C5    1    0.189837    0.376991    0.888047    11.00000    0.01980    0.01614 =
         0.01534   -0.00080   -0.00281    0.00055
AFIX  43
H5A   2    0.255016    0.341233    0.852115    11.00000   -1.20000
AFIX   0
C6    1    0.304331    0.482161    0.907001    11.00000    0.01489    0.01396 =
         0.01048    0.00201    0.00045    0.00304
C7    1    0.523683    0.561612    0.882649    11.00000    0.01478    0.01384 =
         0.00848   -0.00014   -0.00202    0.00296
C8    1    0.542490    0.660365    0.925889    11.00000    0.01468    0.01651 =
         0.01028   -0.00095   -0.00329    0.00408
C9    1    1.038596    0.622334    0.768024    11.00000    0.01367    0.02033 =
         0.01182    0.00243   -0.00155    0.00381
C10   1    1.177396    0.492804    0.684932    11.00000    0.02338    0.02036 =
         0.01791   -0.00423    0.00626    0.00005
AFIX  23
H10A  2    1.288818    0.420041    0.690104    11.00000   -1.20000
H10B  2    1.321060    0.554379    0.675091    11.00000   -1.20000
AFIX   0
C11   1    0.958401    0.479560    0.633646    11.00000    0.02656    0.02001 =
         0.01660   -0.00211    0.00432   -0.00215
AFIX 137
H11A  2    1.066334    0.463596    0.596478    11.00000   -1.50000
H11B  2    0.844542    0.550893    0.629117    11.00000   -1.50000
H11C  2    0.823193    0.415657    0.642290    11.00000   -1.50000
AFIX   0
H1N1  2    0.326145    0.679413    1.000647    11.00000    0.02580
H1N3  2    0.866396    0.696108    0.839353    11.00000    0.00899
H1N4  2    0.928463    0.473122    0.756590    11.00000    0.01830
HKLF 4
REM  l11_0m in P2(1)2(1)2(1) (100K)
REM R1 =  0.0644 for   2558 Fo > 4sig(Fo)  and  0.0899 for all   3384 data
REM    176 parameters refined using      0 restraints
END
WGHT      0.0232      0.2990
REM Highest difference peak  0.476,  deepest hole -0.400,  1-sigma level  0.077
Q1    1   1.0750  0.6803  0.7529  11.00000  0.05    0.38
Q2    1   0.0164  0.3798  0.8993  11.00000  0.05    0.36
Q3    1   0.1723  0.3446  0.9172  11.00000  0.05    0.35
Q4    1   1.0228  0.6256  0.8007  11.00000  0.05    0.35
Q5    1   1.4377  0.7335  0.7583  11.00000  0.05    0.34
Q6    1   0.4582  0.5013  0.9007  11.00000  0.05    0.32
Q7    1   0.6884  0.6075  0.8174  11.00000  0.05    0.31
Q8    1   1.4545  0.7299  0.7270  11.00000  0.05    0.30
Q9    1  -0.1419  0.4737  1.0403  11.00000  0.05    0.29
Q10   1   0.8892  0.7395  0.9046  11.00000  0.05    0.28
Q11   1   0.7499  0.5139  0.6379  11.00000  0.05    0.28
Q12   1   0.5427  0.6038  0.9984  11.00000  0.05    0.27
Q13   1   0.3068  0.4344  0.9041  11.00000  0.05    0.27
Q14   1  -0.2449  0.3223  0.9020  11.00000  0.05    0.27
Q15   1   1.1059  0.4570  0.6418  11.00000  0.05    0.27
Q16   1   0.3439  0.6778  0.9398  11.00000  0.05    0.27
Q17   1   0.8490  0.6195  0.7790  11.00000  0.05    0.26
Q18   1   0.6299  0.6175  0.9035  11.00000  0.05    0.26
Q19   1   0.7527  0.5522  0.5785  11.00000  0.05    0.26
Q20   1   1.0420  0.7473  0.7348  11.00000  0.05    0.26
;
data_global
_journal_date_recd_electronic     2012-06-07
_journal_date_accepted     2012-08-21
_journal_name_full     'Acta Crystallographica, Section E'
_journal_year     2012
_journal_volume     68
_journal_issue     10
_journal_page_first     o2868
_journal_page_last     o2869
_journal_paper_category     QO
_journal_paper_doi     10.1107/S1600536812036471
_journal_coeditor_code     FY2062
_publ_contact_author_name     'Siang Guan Teoh'
_publ_contact_author_address
;
School of Chemical Sciences, Universiti Sains Malaysia, Minden, Penang,
Malaysia
;
_publ_contact_author_email     'sgteoh@usm.my'
_publ_contact_author_fax     ?
_publ_contact_author_phone     ?
_publ_section_title
;\
(<i>Z</i>)-<i>N</i>-Ethyl-2-(5-fluoro-2-oxoindolin-3-ylidene)\
hydrazinecarbothioamide
;
loop_
    _publ_author_name
    _publ_author_footnote
    _publ_author_address
    'Ali, Amna Qasem' .
;
School of Chemical Sciences, Universiti Sains Malaysia, Minden, Penang,
Malaysia
Faculty of Science, Sabha University, Libya
;
    'Eltayeb, Naser Eltaher'
;
Thomson Reuters ResearcherID: E-9395-2011.
;
;
Department of Chemistry, International University of Africa, Khartoum, Sudan
;
    'Teoh, Siang Guan' .
;
School of Chemical Sciences, Universiti Sains Malaysia, Minden, Penang,
Malaysia
;
    'Salhin, Abdussalam' .
;
School of Chemical Sciences, Universiti Sains Malaysia, Minden, Penang,
Malaysia
;
    'Fun, Hoong-Kun'
;
Thomson Reuters ResearcherID: A-3561-2009.
;
;
X-ray Crystallography Unit, School of Physics,Universiti Sains Malaysia,
11800 USM, Penang, Malaysia
;
