# Supplementary material for: (Z)-N-Ethyl-2-(5-fluoro-2-oxoindolin-3-yl­idene)hydrazinecarbothio­amide
Source: Acta Crystallogr Sect E Struct Rep Online. 2012 Sep 8;68(Pt 10):o2868–9. doi: 10.1107/S1600536812036471 (PMC3470224; doi:10.1107/S1600536812036471)
Supplement: Supplementary file 2 [file e-68-o2868-Isup2.hkl]

# 
# h,k,l, Fc-squared, Fo-squared, sigma(Fo-squared) and status flag 
# 
data_I
_shelx_title ' l11_0m in P2(1)2(1)2(1) (100K)' 
_shelx_refln_list_code          4 
_shelx_F_calc_maximum      117.78 
_exptl_crystal_F_000       552.00 
_reflns_d_resolution_high  0.7111 
 
loop_ 
 _symmetry_equiv_pos_as_xyz 
 'x, y, z' 
 '-x+1/2, -y, z+1/2' 
 '-x, y+1/2, -z+1/2' 
 'x+1/2, -y+1/2, -z' 
 
_cell_length_a     4.5151 
_cell_length_b    11.6102 
_cell_length_c    22.3255 
_cell_angle_alpha  90.000 
_cell_angle_beta   90.000 
_cell_angle_gamma  90.000 
 
_shelx_F_squared_multiplier     1.000 
 
loop_ 
 _refln_index_h 
 _refln_index_k 
 _refln_index_l 
 _refln_F_squared_calc 
 _refln_F_squared_meas 
 _refln_F_squared_sigma 
 _refln_observed_status 
   2   0   0     1286.43     1236.36     50.48 o 
   4   0   0      823.10      809.90     56.92 o 
   2   1   0      963.21      974.18     31.20 o 
   3   1   0      641.14      626.08     29.90 o 
   4   1   0       20.82        8.37      9.79 o 
   5   1   0        3.02       16.97     14.12 o 
   6   1   0      196.38      269.95     48.03 o 
   0   2   0      853.97      754.96     11.49 o 
   1   2   0     1804.21     1857.55     44.40 o 
   2   2   0     3520.73     3255.95     66.07 o 
   3   2   0        1.75        4.42      6.62 o 
   4   2   0       19.65       24.12     11.65 o 
   5   2   0       59.44       69.66     24.61 o 
   6   2   0      449.99      504.35     69.29 o 
   1   3   0       22.14       15.96      5.24 o 
   2   3   0      313.82      302.01     17.19 o 
   3   3   0       23.77       14.83     14.59 o 
   4   3   0      368.99      387.88     28.46 o 
   5   3   0        4.37        4.89     13.76 o 
   6   3   0       46.48       54.29     23.87 o 
   0   4   0     6771.52     6778.46     62.86 o 
   1   4   0       85.85       85.45      4.37 o 
   2   4   0     2012.21     2073.02     34.64 o 
   3   4   0       95.84       87.73     14.18 o 
   4   4   0     1253.35     1268.51     78.50 o 
   5   4   0        3.26       73.74     23.05 o 
   6   4   0       23.03       21.59     22.01 o 
   1   5   0     1767.46     1886.05     23.35 o 
   2   5   0     2385.62     2415.59     42.71 o 
   3   5   0      125.73       87.59     14.95 o 
   4   5   0      913.00      872.94     67.72 o 
   5   5   0       38.53       45.33     22.16 o 
   6   5   0       53.43       36.91     24.51 o 
   0   6   0       54.65       84.66      6.73 o 
   1   6   0       16.39       11.75      3.71 o 
   2   6   0     2554.80     2530.88     60.67 o 
   3   6   0      675.47      707.78     55.42 o 
   4   6   0       68.34       90.23     25.98 o 
   5   6   0        1.35        5.36     16.81 o 
   1   7   0       28.54        5.82      3.83 o 
   2   7   0       88.16       89.11      7.48 o 
   3   7   0        2.62       11.37     11.57 o 
   4   7   0        7.19       51.46     16.98 o 
   5   7   0       40.72       22.97     19.27 o 
   0   8   0     5807.30     5735.05     71.75 o 
   1   8   0      717.85      691.55     15.99 o 
   2   8   0     1111.87      916.96    112.68 o 
   3   8   0       21.04       49.31     20.80 o 
   4   8   0        7.90       13.00     18.35 o 
   5   8   0        0.21      159.03     37.06 o 
   1   9   0     1654.07     1627.31     28.87 o 
   2   9   0       72.64       46.91     13.05 o 
   3   9   0       47.24       38.22      9.24 o 
   4   9   0        4.47       11.78     20.85 o 
   5   9   0      121.00      104.12     35.63 o 
   0  10   0     1310.99     1195.09     67.64 o 
   1  10   0      302.87      297.76     15.16 o 
   2  10   0      348.62      384.76     42.54 o 
   3  10   0       28.04       16.39     16.25 o 
   4  10   0      110.14       54.41     32.32 o 
   5  10   0       27.25      117.59     27.96 o 
   1  11   0      265.69      245.82     28.17 o 
   2  11   0        0.13       19.82      9.98 o 
   3  11   0      104.82      166.89     20.87 o 
   4  11   0       24.92       25.72     28.93 o 
   0  12   0       10.88       12.47     14.61 o 
   1  12   0        0.80        9.32     11.34 o 
   2  12   0        9.18        9.76     10.31 o 
   3  12   0        0.03       -2.25      9.60 o 
   4  12   0      273.15      366.40     67.59 o 
   1  13   0      370.47      391.99     36.12 o 
   2  13   0      139.90      126.07     22.53 o 
   3  13   0       71.58      105.65     20.74 o 
   0  14   0       78.55       68.47     19.07 o 
   1  14   0        1.38        2.02     13.99 o 
   2  14   0       39.86       36.16     14.77 o 
   3  14   0      299.29      330.65     30.38 o 
   1  15   0      158.37      183.17     22.48 o 
   2  15   0        0.32      -10.90     12.59 o 
   0  16   0       81.52       96.71     33.05 o 
   1  16   0        7.86        6.39     13.82 o 
   2   0   1      724.87      752.92     27.03 o 
   3   0   1        4.51        7.18      6.93 o 
   4   0   1        0.01       -4.16      7.51 o 
   5   0   1        0.37       10.26     11.90 o 
   6   0   1      325.88      371.28     57.40 o 
  -6   1   1      107.07       99.98     30.74 o 
  -5   1   1      348.04      383.47     52.65 o 
  -4   1   1       38.74       42.70     13.61 o 
  -3   1   1      382.96      345.02     22.56 o 
  -2   1   1      228.11      253.15     15.91 o 
  -1   1   1     1041.06     1005.00     22.40 o 
   0   1   1      163.92      164.12      3.86 o 
   1   1   1     1059.12     1082.81     38.74 o 
   2   1   1      228.01      252.06     15.83 o 
   3   1   1      390.71      379.46     23.20 o 
   4   1   1       38.72       37.60     12.76 o 
   5   1   1      350.02      378.03     38.02 o 
   6   1   1      107.05      157.95     38.97 o 
  -6   2   1        9.05       57.28     25.65 o 
  -5   2   1       26.73       35.81     33.89 o 
  -4   2   1        9.89       13.70     10.30 o 
  -3   2   1      266.90      284.79     22.84 o 
  -2   2   1      367.53      364.35     28.67 o 
  -1   2   1      235.37      208.96     27.71 o 
   0   2   1     4395.69     4234.44     31.76 o 
   1   2   1      234.90      198.50     15.82 o 
   2   2   1      361.84      368.73     18.61 o 
   3   2   1      266.43      276.44     21.90 o 
   4   2   1       10.54        6.88      9.01 o 
   5   2   1       25.95       78.06     24.24 o 
   6   2   1        9.50       97.28     26.45 o 
  -6   3   1       36.61       48.08     22.58 o 
  -5   3   1       26.44       35.50     18.72 o 
  -4   3   1       69.22       55.73     14.59 o 
  -3   3   1      654.38      608.23     44.91 o 
  -2   3   1      310.99      364.81     19.34 o 
  -1   3   1     4460.24     4576.11     47.52 o 
   0   3   1      600.35      562.25      8.86 o 
   1   3   1     4450.33     4595.69     56.00 o 
   2   3   1      310.81      357.59     18.82 o 
   3   3   1      649.50      676.30     30.83 o 
   4   3   1       68.61       65.09     15.70 o 
   5   3   1       25.26       38.76     19.07 o 
   6   3   1       36.63       43.86     21.82 o 
  -6   4   1      100.16       53.13     30.43 o 
  -5   4   1        0.86       43.45     20.55 o 
  -4   4   1        8.66       15.29     11.69 o 
  -3   4   1       88.41       84.28     14.74 o 
  -2   4   1      480.46      481.38     15.63 o 
  -1   4   1       55.42       55.51      4.99 o 
   0   4   1       28.76       24.77      3.04 o 
   1   4   1       55.44       51.47      3.81 o 
   2   4   1      487.61      528.91     22.19 o 
   3   4   1       88.53       98.24     15.08 o 
   4   4   1        9.89       20.30     15.83 o 
   5   4   1        0.90        8.05     11.93 o 
   6   4   1       98.33      105.72     29.38 o 
  -6   5   1       31.36       45.95     24.43 o 
  -5   5   1      142.33      197.56     43.31 o 
  -4   5   1      154.26      142.77     34.75 o 
  -3   5   1      620.69      606.06     40.85 o 
  -2   5   1      314.03      336.02      8.52 o 
  -1   5   1      988.97      956.41     15.64 o 
   0   5   1      300.91      327.47      6.94 o 
   1   5   1     1003.13     1019.51     16.27 o 
   2   5   1      313.07      322.56     18.47 o 
   3   5   1      646.43      647.95     30.25 o 
   4   5   1      154.03      172.23     37.16 o 
   5   5   1      139.30       96.78     28.00 o 
  -5   6   1       49.93      114.98     29.18 o 
  -4   6   1      209.84      255.36     42.82 o 
  -3   6   1      159.09      160.56      9.10 o 
  -2   6   1      692.39      705.32     15.34 o 
  -1   6   1      739.48      748.78     14.05 o 
   0   6   1      832.09      810.28     12.46 o 
   1   6   1      736.85      745.87     12.91 o 
   2   6   1      699.79      693.13     13.53 o 
   3   6   1      160.62      171.25     34.58 o 
   4   6   1      215.52      224.63     41.72 o 
   5   6   1       50.83       81.06     26.78 o 
  -5   7   1       64.33      119.01     32.60 o 
  -4   7   1       73.71       66.29     26.56 o 
  -3   7   1      306.98      283.43     45.08 o 
  -2   7   1      123.67      124.89     12.86 o 
  -1   7   1      891.25      884.05     17.08 o 
   0   7   1       46.29       41.12      4.55 o 
   1   7   1      909.15      899.94     18.59 o 
   2   7   1      123.97      139.95      8.98 o 
   3   7   1      307.43      346.29     25.05 o 
   4   7   1       73.01       72.15     23.82 o 
   5   7   1       64.75      140.85     33.92 o 
  -5   8   1       55.80      135.76     36.26 o 
  -4   8   1       91.63      140.21     34.33 o 
  -3   8   1       23.26       16.43      7.21 o 
  -2   8   1      580.12      512.56     21.03 o 
  -1   8   1      939.25      930.51     18.45 o 
   0   8   1      364.84      371.51     17.53 o 
   1   8   1      940.37      954.07     18.74 o 
   2   8   1      565.52      543.19     28.49 o 
   3   8   1       22.94       26.81     10.77 o 
   4   8   1       90.55       75.81     22.96 o 
   5   8   1       56.23        6.01     22.54 o 
  -5   9   1      276.25      250.91     50.47 o 
  -4   9   1        4.96       70.50     22.77 o 
  -3   9   1       61.77       55.71     24.98 o 
  -2   9   1       63.41       59.85     14.28 o 
  -1   9   1       55.33       58.67      8.78 o 
   0   9   1      227.61      222.07      9.87 o 
   1   9   1       51.11       52.18      8.00 o 
   2   9   1       62.95       46.77     13.48 o 
   3   9   1       66.78       67.22      9.93 o 
   4   9   1        5.05        0.30     19.59 o 
   5   9   1      276.30      324.00     58.01 o 
  -5  10   1       32.54       61.70     25.71 o 
  -4  10   1       93.72      126.40     39.75 o 
  -3  10   1       13.96        5.36     11.38 o 
  -2  10   1      144.85      128.46     19.84 o 
  -1  10   1      172.43      173.28     15.80 o 
   0  10   1      985.26      982.29     34.83 o 
   1  10   1      171.41      182.66     13.67 o 
   2  10   1      151.74      149.07     21.96 o 
   3  10   1       13.69       15.03     10.75 o 
   4  10   1       96.76       82.21     32.54 o 
   5  10   1       32.74      112.73     35.08 o 
  -4  11   1       13.22       15.46     23.15 o 
  -3  11   1      299.71      275.37     30.57 o 
  -2  11   1       16.69       18.19     10.57 o 
  -1  11   1      185.28      167.70     19.11 o 
   0  11   1      340.82      336.23     21.63 o 
   1  11   1      190.61      223.08     21.57 o 
   2  11   1       16.84       21.26     10.96 o 
   3  11   1      296.88      262.88     21.71 o 
   4  11   1       12.89       26.62     27.08 o 
  -4  12   1       87.16       85.14     39.26 o 
  -3  12   1        3.39       14.65     11.54 o 
  -2  12   1      370.75      339.53     34.85 o 
  -1  12   1       73.48       74.80     17.92 o 
   0  12   1     1146.93     1106.12     34.25 o 
   1  12   1       72.95       96.08     16.82 o 
   2  12   1      377.11      403.46     32.63 o 
   3  12   1        3.49       -1.40      9.02 o 
   4  12   1       83.12       88.18     39.83 o 
  -3  13   1       56.06       32.31     17.90 o 
  -2  13   1       74.47       76.59     23.19 o 
  -1  13   1      186.35      177.04     21.10 o 
   0  13   1       13.07       22.75     10.12 o 
   1  13   1      191.64      221.73     23.25 o 
   2  13   1       73.80       86.96     32.84 o 
   3  13   1       59.08       39.77     13.96 o 
  -3  14   1      102.59       70.22     33.97 o 
  -2  14   1      296.75      318.37     36.15 o 
  -1  14   1       33.11       35.83     16.01 o 
   0  14   1       36.23       36.45     11.70 o 
   1  14   1       33.25       39.74     17.68 o 
   2  14   1      305.88      309.66     34.86 o 
   3  14   1      102.58      113.02     20.42 o 
  -2  15   1       31.69       38.57     28.32 o 
  -1  15   1        4.66        9.38     13.89 o 
   0  15   1       14.99        5.01     10.45 o 
   1  15   1        4.52       38.60     18.30 o 
   2  15   1       31.43       16.97     31.08 o 
  -1  16   1       18.40       34.76     15.93 o 
   0  16   1      273.31      306.10     29.48 o 
   1  16   1       18.48       60.49     16.79 o 
   0   0   2       11.09        5.22      2.22 o 
   1   0   2     2090.32     2118.66     42.07 o 
   2   0   2      432.44      388.64     19.01 o 
   3   0   2      259.84      287.54     20.43 o 
   4   0   2      514.90      478.75     31.10 o 
   5   0   2       15.23       23.85     12.17 o 
   6   0   2      172.31      210.35     45.74 o 
  -5   1   2      282.87      329.00     43.60 o 
  -4   1   2        8.61        5.05     13.18 o 
  -3   1   2      312.41      322.72     22.15 o 
  -2   1   2      373.27      374.16     19.37 o 
  -1   1   2     2974.88     3070.27     67.74 o 
   0   1   2     6048.93     6015.32     42.20 o 
   1   1   2     2966.60     3041.40     80.38 o 
   2   1   2      374.23      357.66     18.04 o 
   3   1   2      309.37      324.22     21.55 o 
   4   1   2        9.03        1.68      8.37 o 
   5   1   2      282.05      266.28     31.26 o 
   6   1   2       71.35      108.77     28.40 o 
  -6   2   2      244.34      290.66     49.50 o 
  -5   2   2       15.61       22.61     11.78 o 
  -4   2   2      647.94      680.06     44.11 o 
  -3   2   2        7.02        5.24      8.22 o 
  -2   2   2     1287.26     1240.13     36.67 o 
  -1   2   2     6657.61     7328.02    184.27 o 
   0   2   2       19.80       28.04      2.40 o 
   1   2   2     6648.54     7093.50    128.78 o 
   2   2   2     1301.20     1212.91     34.49 o 
   3   2   2        7.05        9.69      7.39 o 
   4   2   2      661.20      696.63     36.46 o 
   5   2   2       15.68       31.75     17.10 o 
   6   2   2      236.88      322.14     54.52 o 
  -6   3   2       11.36       41.61     25.05 o 
  -5   3   2      158.98      217.34     40.11 o 
  -4   3   2        4.59       -2.29      8.53 o 
  -3   3   2      318.48      344.16     23.25 o 
  -2   3   2      655.12      663.05     16.41 o 
  -1   3   2      167.37      164.96      7.79 o 
   0   3   2     3042.87     2788.53     26.64 o 
   1   3   2      164.64      163.90      6.66 o 
   2   3   2      653.62      693.43     27.97 o 
   3   3   2      313.69      304.63     22.40 o 
   4   3   2        4.81       11.06     14.57 o 
   5   3   2      159.84      279.81     46.39 o 
   6   3   2       11.27       53.77     21.94 o 
  -6   4   2       78.77      122.36     31.53 o 
  -5   4   2       67.87      130.11     31.40 o 
  -4   4   2      276.21      297.27     30.46 o 
  -3   4   2      336.45      330.43     23.13 o 
  -2   4   2     1116.56     1099.86     26.25 o 
  -1   4   2     1085.74     1117.84     21.28 o 
   0   4   2     1642.23     1584.65     17.14 o 
   1   4   2     1084.55     1099.67     13.28 o 
   2   4   2     1149.02     1199.57     58.03 o 
   3   4   2      336.56      348.48     21.90 o 
   4   4   2      292.14      364.55     52.32 o 
   6   4   2       78.29      167.08     38.79 o 
  -6   5   2       14.27       29.16     22.81 o 
  -5   5   2       44.28       47.46     20.72 o 
  -4   5   2      156.80      144.56     35.33 o 
  -3   5   2      283.73      280.76     23.21 o 
  -2   5   2       28.97       46.75      4.75 o 
  -1   5   2      220.36      199.82      7.65 o 
   0   5   2     1033.42     1064.09     14.54 o 
   1   5   2      217.76      195.85      6.52 o 
   2   5   2       29.19       53.94     14.43 o 
   3   5   2      276.40      266.08     41.10 o 
   4   5   2      158.27      129.84     33.28 o 
   5   5   2       44.68       47.32     22.63 o 
   6   5   2       14.66       85.65     27.33 o 
  -5   6   2        6.35       17.62     14.24 o 
  -4   6   2      710.08      723.83     61.09 o 
  -3   6   2      839.80      854.03     38.27 o 
  -2   6   2      442.07      416.19     15.48 o 
  -1   6   2     1109.16     1188.50     17.75 o 
   0   6   2     1221.79     1247.84     16.62 o 
   1   6   2     1111.47     1187.95     17.65 o 
   2   6   2      422.36      428.96     14.29 o 
   3   6   2      840.62      903.68     61.62 o 
   4   6   2      692.38      729.93     60.50 o 
   5   6   2        6.26       64.21     22.76 o 
  -5   7   2       24.74       30.95     20.23 o 
  -4   7   2      109.86      160.05     36.29 o 
  -3   7   2      786.81      798.00     24.92 o 
  -2   7   2       98.82      109.10     10.77 o 
  -1   7   2      290.89      280.42     10.44 o 
   0   7   2      591.37      623.81     12.18 o 
   1   7   2      293.54      287.66     11.53 o 
   2   7   2       98.24       95.15      7.44 o 
   3   7   2      772.45      821.47     48.04 o 
   4   7   2      111.09      101.17     27.60 o 
   5   7   2       22.09       24.07     17.46 o 
  -5   8   2       51.05       37.69     23.20 o 
  -4   8   2      417.21      504.35     52.76 o 
  -3   8   2      240.00      239.62     35.98 o 
  -2   8   2      305.26      290.18     15.88 o 
  -1   8   2      365.06      383.90     13.81 o 
   0   8   2      241.14      233.32      9.59 o 
   1   8   2      366.48      389.03     13.08 o 
   2   8   2      323.71      307.65     32.07 o 
   3   8   2      239.77      232.17     41.07 o 
   4   8   2      423.65      418.40     61.62 o 
   5   8   2       50.47      135.99     36.33 o 
  -4   9   2       68.53      147.93     34.86 o 
  -3   9   2      286.55      248.43     27.07 o 
  -2   9   2      188.98      160.28     21.49 o 
  -1   9   2      483.60      460.34     15.90 o 
   0   9   2      650.32      625.67     15.67 o 
   1   9   2      489.70      449.46     20.77 o 
   2   9   2      189.83      210.24     38.70 o 
   3   9   2      280.50      279.97     49.25 o 
   4   9   2       68.44       80.49     33.13 o 
   5   9   2       66.66      180.72     43.87 o 
  -4  10   2       93.71      119.43     39.77 o 
  -3  10   2       19.95       29.68     11.06 o 
  -2  10   2      296.57      313.47     27.57 o 
  -1  10   2      333.12      355.28     20.45 o 
   0  10   2        7.33        2.18      7.87 o 
   1  10   2      332.72      353.44     17.05 o 
   2  10   2      306.62      282.72     25.54 o 
   3  10   2       20.14       11.01      7.43 o 
   4  10   2       88.66       97.66     34.97 o 
  -4  11   2      106.63       88.10     34.65 o 
  -3  11   2      179.11      227.85     25.23 o 
  -2  11   2       65.04       44.87     14.14 o 
  -1  11   2      352.78      366.42     22.65 o 
   0  11   2      140.46      168.93     19.30 o 
   1  11   2      333.65      349.04     26.13 o 
   2  11   2       65.52       50.03     15.24 o 
   3  11   2      182.59      198.26     18.38 o 
   4  11   2      106.35      129.69     43.08 o 
  -4  12   2       85.87       59.81     31.12 o 
  -3  12   2      202.70      212.38     25.68 o 
  -2  12   2      318.63      400.04     49.70 o 
  -1  12   2       49.47       43.15     14.02 o 
   0  12   2       21.63       18.38      9.59 o 
   1  12   2       49.53       35.23     13.77 o 
   2  12   2      321.08      316.48     49.89 o 
   3  12   2      202.42      203.69     28.14 o 
   4  12   2       89.93      115.29     43.32 o 
  -3  13   2      349.29      364.97     31.68 o 
  -2  13   2      115.15      101.13     22.03 o 
  -1  13   2      427.02      450.40     30.70 o 
   0  13   2      126.30      135.46     22.49 o 
   1  13   2      432.89      442.39     29.81 o 
   2  13   2      114.53       91.71     20.28 o 
   3  13   2      354.71      317.76     26.09 o 
  -3  14   2      149.71      128.75     24.33 o 
  -2  14   2        7.92        8.47     13.34 o 
  -1  14   2        1.58        9.33     14.48 o 
   0  14   2        0.99       -2.03      8.87 o 
   1  14   2        1.55        2.91     13.27 o 
   2  14   2        7.03       12.75     14.69 o 
   3  14   2      150.38      117.93     20.13 o 
  -2  15   2        4.16       20.57     14.76 o 
  -1  15   2      176.20      199.37     21.77 o 
   0  15   2       13.24       29.01     11.84 o 
   1  15   2      169.76      167.73     26.99 o 
   2  15   2        4.25       38.40     30.53 o 
  -1  16   2       19.64       26.50     21.15 o 
   0  16   2       41.56       40.69     14.53 o 
   1  16   2       19.61       59.27     29.82 o 
   1   0   3     1225.35     1188.12     18.61 o 
   2   0   3      302.35      318.08     17.57 o 
   3   0   3      147.72      140.98     21.58 o 
   4   0   3       37.75       49.24     14.16 o 
   5   0   3      172.51      196.26     36.17 o 
   6   0   3        7.50       63.76     23.79 o 
  -5   1   3     1013.21     1037.96     53.42 o 
  -4   1   3       24.92       26.99     11.30 o 
  -3   1   3     1659.18     1605.78     50.03 o 
  -2   1   3      262.62      263.51     16.55 o 
  -1   1   3     5737.58     5881.63     70.84 o 
   0   1   3      283.81      244.36      5.08 o 
   1   1   3     5831.57     6061.62     60.53 o 
   2   1   3      262.19      286.64     16.16 o 
   3   1   3     1653.32     1532.81     48.02 o 
   4   1   3       25.03       22.86     11.15 o 
   5   1   3     1029.03     1122.67     77.52 o 
   6   1   3        8.08       41.70     23.30 o 
  -6   2   3        2.22      115.37     31.32 o 
  -5   2   3      129.64      147.02     32.18 o 
  -4   2   3      101.73      100.97     18.89 o 
  -3   2   3      123.69      126.60     17.37 o 
  -2   2   3      105.06      124.99     14.52 o 
  -1   2   3     6156.33     6305.01     84.07 o 
   0   2   3      979.32      957.26     10.27 o 
   1   2   3     6155.61     6388.05     65.64 o 
   2   2   3      102.16      109.25     13.04 o 
   3   2   3      124.70      102.64     15.43 o 
   4   2   3      103.79      104.58     18.42 o 
   5   2   3      132.09      184.74     37.53 o 
   6   2   3        1.99       43.50     20.91 o 
  -6   3   3       33.08       56.20     26.86 o 
  -5   3   3      363.48      392.42     89.07 o 
  -4   3   3       13.39        5.61     11.91 o 
  -3   3   3     1889.39     1838.45     55.93 o 
  -2   3   3      326.28      324.57     13.28 o 
  -1   3   3     6066.54     6224.05     75.52 o 
   0   3   3     2397.20     2369.83     23.80 o 
   1   3   3     5956.66     6124.19    100.74 o 
   2   3   3      327.50      345.00     30.33 o 
   3   3   3     1870.36     1824.77     51.80 o 
   4   3   3       13.38       20.20     17.47 o 
   5   3   3      347.31      327.20     52.29 o 
   6   3   3       33.00       81.72     26.05 o 
  -5   4   3      179.26      240.21     42.78 o 
  -4   4   3      320.13      368.49     34.42 o 
  -3   4   3      101.12      122.36     17.70 o 
  -2   4   3      375.55      393.38     15.10 o 
  -1   4   3      144.34      150.97      9.38 o 
   0   4   3       12.64        8.21      2.74 o 
   1   4   3      144.49      142.54      6.41 o 
   2   4   3      366.09      415.07     33.45 o 
   3   4   3      101.28      122.43     15.88 o 
   4   4   3      314.67      249.37     43.26 o 
   5   4   3      180.15      234.52     45.57 o 
   6   4   3        7.61        3.05     15.07 o 
  -6   5   3       98.23       58.43     31.12 o 
  -5   5   3      226.61      328.56     53.06 o 
  -4   5   3       55.43       39.33     14.06 o 
  -3   5   3      773.18      808.44     37.14 o 
  -2   5   3       54.92       56.41      7.18 o 
  -1   5   3     2537.22     2645.90     40.04 o 
   0   5   3      214.14      217.36      6.62 o 
   1   5   3     2582.87     2629.38     30.30 o 
   2   5   3       54.90       57.70     14.44 o 
   3   5   3      779.84      717.09     55.03 o 
   4   5   3       55.17       22.94     17.46 o 
   5   5   3      236.57      212.99     43.81 o 
   6   5   3       98.59      145.57     40.53 o 
  -5   6   3      167.53      197.98     41.24 o 
  -4   6   3      247.78      283.03     44.96 o 
  -3   6   3       76.08       80.99     16.09 o 
  -2   6   3       53.35       53.24      9.56 o 
  -1   6   3       44.22       51.75      5.01 o 
   0   6   3      108.92      119.84      6.07 o 
   1   6   3       44.14       47.56      3.38 o 
   2   6   3       58.06       62.83      7.32 o 
   3   6   3       75.11       76.67     12.87 o 
   4   6   3      252.16      261.71     42.12 o 
   5   6   3      165.55      275.75     51.26 o 
  -5   7   3      204.29      221.78     47.29 o 
  -4   7   3       38.65       57.96     19.68 o 
  -3   7   3      807.42      746.70     23.63 o 
  -2   7   3      429.72      399.25     16.84 o 
  -1   7   3      999.80      947.44     17.06 o 
   0   7   3      119.50      113.25      6.41 o 
   1   7   3     1004.08      960.60     12.76 o 
   2   7   3      430.98      432.23     13.86 o 
   3   7   3      815.52      772.14     34.57 o 
   4   7   3       38.91       35.25     19.89 o 
   5   7   3      202.94      303.99     54.39 o 
  -5   8   3       53.31       99.25     31.73 o 
  -4   8   3      145.30      143.96     34.81 o 
  -3   8   3       10.85       21.43      8.29 o 
  -2   8   3      401.91      383.20     17.55 o 
  -1   8   3      329.34      330.37     13.44 o 
   0   8   3       17.65       21.67      4.55 o 
   1   8   3      330.46      337.31      9.86 o 
   2   8   3      398.78      382.86     19.02 o 
   3   8   3       10.94       -4.33     11.01 o 
   4   8   3      140.69       91.69     32.83 o 
   5   8   3       53.46       40.75     18.46 o 
  -5   9   3      222.97      249.53     49.75 o 
  -4   9   3       65.31       67.42     23.70 o 
  -3   9   3      289.59      286.53     23.14 o 
  -2   9   3      131.01      132.86     15.17 o 
  -1   9   3      596.36      599.53     18.01 o 
   0   9   3       47.99       45.85      6.61 o 
   1   9   3      596.50      560.19     20.42 o 
   2   9   3      130.66      114.31     17.77 o 
   3   9   3      288.39      282.53     49.42 o 
   4   9   3       65.63       68.89     30.70 o 
   5   9   3      220.72      173.06     45.39 o 
  -4  10   3      340.76      381.71     62.16 o 
  -3  10   3       21.57       32.14     12.43 o 
  -2  10   3       67.26       78.94     16.72 o 
  -1  10   3      435.42      453.48     22.55 o 
   0  10   3      776.43      753.75     26.64 o 
   1  10   3      434.98      410.78     30.67 o 
   2  10   3       74.66       53.79     24.21 o 
   3  10   3       22.18       34.26     24.14 o 
   4  10   3      345.83      352.69     62.50 o 
  -4  11   3       27.96        3.79     21.18 o 
  -3  11   3       53.87       62.77     16.09 o 
  -2  11   3      137.04      135.83     23.39 o 
  -1  11   3      280.88      311.79     20.83 o 
   0  11   3       58.87       50.85     11.03 o 
   1  11   3      277.50      246.70     35.02 o 
   2  11   3      137.38      139.54     21.43 o 
   3  11   3       52.49       43.52     10.61 o 
   4  11   3       27.91       12.29     22.81 o 
  -4  12   3       37.27        4.34     23.04 o 
  -3  12   3      189.23      189.11     25.61 o 
  -2  12   3      612.89      650.21     41.03 o 
  -1  12   3       22.85       34.18     14.86 o 
   0  12   3      161.29      145.33     16.10 o 
   1  12   3       22.72       37.63     15.31 o 
   2  12   3      604.53      680.64     39.52 o 
   3  12   3      189.62      175.36     19.59 o 
   4  12   3       33.31       81.23     37.30 o 
  -3  13   3       44.59       26.72     17.35 o 
  -2  13   3       26.68       31.13     15.54 o 
  -1  13   3      257.69      302.64     27.62 o 
   0  13   3        4.22       29.90     10.35 o 
   1  13   3      257.41      258.05     25.16 o 
   2  13   3       26.69       12.66     12.93 o 
   3  13   3       43.94       33.75     12.90 o 
  -3  14   3       15.93       23.04     15.38 o 
  -2  14   3       46.45       62.51     39.96 o 
  -1  14   3       98.21       90.80     16.21 o 
   0  14   3       88.84       74.61     14.76 o 
   1  14   3       98.76      115.27     35.09 o 
   2  14   3       48.55       73.32     21.25 o 
   3  14   3       15.89        9.08     11.39 o 
  -2  15   3       29.58       49.24     22.05 o 
  -1  15   3      100.45      119.66     17.96 o 
   0  15   3       10.00       23.33     10.95 o 
   1  15   3      101.64      201.58     83.64 o 
   2  15   3       29.51       14.99     17.52 o 
  -1  16   3       20.18       27.34     25.45 o 
   0  16   3       25.75       27.34     12.72 o 
   1  16   3       20.27       50.21     17.05 o 
   0   0   4      688.04      698.09     13.47 o 
   1   0   4     1710.52     1713.05     25.47 o 
   2   0   4       79.34       75.21      8.60 o 
   3   0   4      237.44      275.81     25.26 o 
   4   0   4      519.18      594.04     34.28 o 
   5   0   4      301.82      313.57     34.79 o 
   6   0   4      170.38      230.90     46.80 o 
  -6   1   4       17.58      -14.59     14.59 o 
  -5   1   4      148.53      130.93     22.76 o 
  -4   1   4       92.08       67.91     16.27 o 
  -3   1   4      337.83      299.33     26.31 o 
  -2   1   4      143.74      139.74      6.71 o 
  -1   1   4     5553.20     5452.18     46.75 o 
   0   1   4     4111.92     4047.13     36.64 o 
   1   1   4     5565.21     5468.08     62.75 o 
   2   1   4      143.73      154.71      8.29 o 
   3   1   4      340.50      344.70     33.87 o 
   4   1   4       90.79       61.41     15.53 o 
   5   1   4      149.01      250.83     42.60 o 
   6   1   4       18.28       61.48     22.44 o 
  -5   2   4      196.13      230.62     29.31 o 
  -4   2   4      376.60      403.54     31.77 o 
  -3   2   4      439.46      444.48     26.22 o 
  -2   2   4     2117.41     2107.86     26.23 o 
  -1   2   4     7601.82     7993.79     74.33 o 
   0   2   4      643.61      659.86      8.73 o 
   1   2   4     7603.62     7920.73     89.06 o 
   2   2   4     2132.27     2169.91     44.96 o 
   3   2   4      440.57      432.44     24.22 o 
   4   2   4      365.13      368.45     28.24 o 
   5   2   4      195.30      265.55     45.73 o 
   6   2   4      137.43      225.77     46.89 o 
  -5   3   4       84.11      119.74     21.82 o 
  -4   3   4       20.72       20.47     12.10 o 
  -3   3   4      275.78      327.63     39.91 o 
  -2   3   4      675.40      679.22     15.30 o 
  -1   3   4        2.97        1.82      4.13 o 
   0   3   4      195.77      188.17      5.50 o 
   1   3   4        3.23        3.16      2.43 o 
   2   3   4      675.77      709.97     24.41 o 
   3   3   4      281.53      275.92     20.04 o 
   4   3   4       20.04       16.28     16.61 o 
   5   3   4       86.49       94.89     31.59 o 
   6   3   4        5.55       18.09     17.79 o 
  -6   4   4       75.64      -12.06     19.92 o 
  -5   4   4       84.18       55.59     23.91 o 
  -4   4   4     1033.18     1045.45     48.11 o 
  -3   4   4       14.37       10.18      8.38 o 
  -2   4   4      327.02      316.47     18.57 o 
  -1   4   4      843.52      880.17     19.89 o 
   0   4   4      111.84      110.70      5.55 o 
   1   4   4      842.46      898.98     17.95 o 
   2   4   4      330.64      302.09     16.97 o 
   3   4   4       14.59        7.73      7.36 o 
   4   4   4     1028.35     1086.16     73.74 o 
   5   4   4       84.81       73.10     26.15 o 
   6   4   4       77.68      122.47     40.10 o 
  -5   5   4       80.23      164.30     36.84 o 
  -4   5   4       97.73      111.03     27.57 o 
  -3   5   4      135.15      124.85     18.78 o 
  -2   5   4      236.03      246.19     12.47 o 
  -1   5   4     1163.24     1246.84     22.52 o 
   0   5   4      632.34      662.25     10.49 o 
   1   5   4     1141.37     1232.64     14.04 o 
   2   5   4      235.65      227.90     19.49 o 
   3   5   4      132.85      148.55     16.61 o 
   4   5   4       96.51      143.71     33.36 o 
   5   5   4       78.54      159.64     36.44 o 
  -5   6   4      107.93      159.11     35.08 o 
  -4   6   4      168.01      301.21     45.34 o 
  -3   6   4       98.30       93.87      9.34 o 
  -2   6   4      818.04      793.49     22.28 o 
  -1   6   4     1117.12     1162.29     16.84 o 
   0   6   4        5.09        2.34      2.55 o 
   1   6   4     1117.05     1162.29     14.09 o 
   2   6   4      802.67      793.02     35.70 o 
   3   6   4       98.00       84.15     23.47 o 
   4   6   4      167.06      204.38     40.23 o 
   5   6   4      108.87      126.99     37.88 o 
  -5   7   4       75.61      160.59     38.18 o 
  -4   7   4       12.97       17.12     15.82 o 
  -3   7   4     1292.99     1189.04     32.62 o 
  -2   7   4       79.80       64.94     11.12 o 
  -1   7   4      352.23      365.57     10.97 o 
   0   7   4     1066.14     1105.85     17.02 o 
   1   7   4      358.21      363.31      7.89 o 
   2   7   4       80.30       60.48      6.63 o 
   3   7   4     1314.59     1203.78     84.30 o 
   4   7   4       12.51        9.43     15.76 o 
   5   7   4       79.35       73.20     29.82 o 
  -4   8   4      257.46      291.87     47.87 o 
  -3   8   4       37.80       30.63     10.33 o 
  -2   8   4      144.04      139.48     13.46 o 
  -1   8   4      188.57      198.25     11.54 o 
   0   8   4     1522.24     1503.10     19.87 o 
   1   8   4      188.47      204.31      8.69 o 
   2   8   4      132.64      129.44     17.53 o 
   3   8   4       37.63       27.89     20.93 o 
   4   8   4      261.67      255.37     50.54 o 
   5   8   4       11.31       59.66     22.61 o 
  -5   9   4      192.28      210.69     47.86 o 
  -4   9   4       31.19       21.26     15.38 o 
  -3   9   4      240.62      240.87     21.91 o 
  -2   9   4      381.16      356.32     20.15 o 
  -1   9   4      101.50      101.39     10.75 o 
   0   9   4       31.48       28.90      6.43 o 
   1   9   4      111.66      131.44     10.00 o 
   2   9   4      380.25      399.97     16.81 o 
   3   9   4      246.60      279.39     48.51 o 
   4   9   4       30.99       26.51     22.23 o 
   5   9   4      189.81      172.15     41.83 o 
  -4  10   4       39.22       23.09     16.69 o 
  -3  10   4       28.71       38.71     16.67 o 
  -2  10   4      366.87      388.83     31.92 o 
  -1  10   4       27.08       33.33      9.92 o 
   0  10   4       39.24       46.22     10.57 o 
   1  10   4       27.12       34.15     11.45 o 
   2  10   4      366.05      402.77     17.62 o 
   3  10   4       28.61       -3.03     16.61 o 
   4  10   4       42.94       15.62     23.71 o 
  -4  11   4       30.75       11.36     22.66 o 
  -3  11   4      241.20      243.49     28.12 o 
  -2  11   4       76.54       63.52     26.53 o 
  -1  11   4      358.64      379.12     22.29 o 
   0  11   4      231.88      252.54     23.76 o 
   1  11   4      364.47      377.51     31.18 o 
   2  11   4       76.02       76.72     16.12 o 
   3  11   4      239.48      223.19     48.10 o 
   4  11   4       30.65       25.47     26.43 o 
  -4  12   4       40.55       45.03     32.12 o 
  -3  12   4        9.97        5.82     12.39 o 
  -2  12   4      204.12      210.01     29.49 o 
  -1  12   4      165.34      149.40     17.26 o 
   0  12   4        2.68       18.88     11.07 o 
   1  12   4      165.46      131.32     30.10 o 
   2  12   4      200.83      167.94     23.74 o 
   3  12   4        9.85       12.27     23.92 o 
   4  12   4       38.61       37.97     31.82 o 
  -3  13   4      189.66      177.39     38.59 o 
  -2  13   4        3.10       -6.77     13.38 o 
  -1  13   4      178.39      200.93     22.96 o 
   0  13   4       48.07       61.34     13.57 o 
   1  13   4      176.95      188.94     22.07 o 
   2  13   4        3.23       -4.26     20.38 o 
   3  13   4      182.23      169.22     47.63 o 
  -3  14   4        2.81       11.36     14.30 o 
  -2  14   4        2.78        5.38     16.02 o 
  -1  14   4       15.19       10.25     12.52 o 
   0  14   4       52.07       51.05     13.77 o 
   1  14   4       15.09       -0.21     13.85 o 
   2  14   4        3.33        9.22     14.30 o 
   3  14   4        2.83       -1.79     22.88 o 
  -2  15   4       60.80       66.75     26.31 o 
  -1  15   4      173.32      234.54     34.16 o 
   0  15   4       38.50       33.58     13.00 o 
   1  15   4      174.30      223.42     70.03 o 
   2  15   4       61.27       54.29     19.79 o 
   0  16   4        0.45       22.04     13.91 o 
   1   0   5      578.08      579.34     18.38 o 
   2   0   5      584.49      568.55     16.13 o 
   3   0   5      233.37      229.80     11.65 o 
   4   0   5        1.37       -3.66      7.74 o 
   5   0   5       70.13      105.37     26.45 o 
   6   0   5        0.67       19.58     18.05 o 
  -6   1   5       82.19       70.63     26.34 o 
  -5   1   5       90.36      136.66     23.42 o 
  -4   1   5      390.74      345.65     29.61 o 
  -3   1   5      403.71      416.17     14.21 o 
  -2   1   5       11.29       20.11      3.14 o 
  -1   1   5     7722.92     7699.90     98.96 o 
   0   1   5     1574.33     1459.39     17.73 o 
   1   1   5     7638.45     7519.59     76.35 o 
   2   1   5       11.48       19.54      7.83 o 
   3   1   5      425.18      438.14     16.00 o 
   4   1   5      392.71      381.98     27.85 o 
   5   1   5       88.61      110.83     31.54 o 
   6   1   5       81.82       53.43     26.23 o 
  -5   2   5       66.87      109.22     47.24 o 
  -4   2   5      309.74      287.83     46.16 o 
  -3   2   5       31.27       25.09      4.79 o 
  -2   2   5       72.44       74.18      5.37 o 
  -1   2   5     1573.73     1604.35     20.29 o 
   0   2   5      666.07      644.74     10.26 o 
   1   2   5     1575.00     1555.05     22.81 o 
   2   2   5       74.45       57.37      8.85 o 
   3   2   5       30.52       29.15      6.04 o 
   4   2   5      307.23      274.72     44.49 o 
   5   2   5       67.13      125.80     30.13 o 
   6   2   5       21.01       74.04     31.08 o 
  -6   3   5        0.14       48.33     20.26 o 
  -5   3   5      388.75      410.52     39.37 o 
  -4   3   5        8.25       14.06     11.01 o 
  -3   3   5      753.88      733.77     20.42 o 
  -2   3   5     1247.01     1303.11     21.54 o 
  -1   3   5       46.73       63.80      5.69 o 
   0   3   5      138.48      147.48      5.20 o 
   1   3   5       54.55       74.86      6.01 o 
   2   3   5     1248.25     1294.12     35.78 o 
   3   3   5      738.52      678.97     21.39 o 
   4   3   5        8.13        3.96     13.83 o 
   5   3   5      401.31      419.34     61.30 o 
   6   3   5        0.14       42.09     21.22 o 
  -6   4   5       76.22       95.06     28.09 o 
  -5   4   5       48.61       67.56     31.30 o 
  -4   4   5      125.94      137.00     22.01 o 
  -3   4   5      120.45      134.36     22.37 o 
  -2   4   5     1349.20     1409.27     24.10 o 
  -1   4   5      147.15      143.77      8.10 o 
   0   4   5      469.60      442.47     10.54 o 
   1   4   5      147.83      144.57      8.59 o 
   2   4   5     1366.70     1390.90     39.19 o 
   3   4   5      120.62      107.74     14.09 o 
   4   4   5      130.64      150.34     36.21 o 
   5   4   5       47.97       77.20     28.40 o 
   6   4   5       74.02       64.92     32.14 o 
  -5   5   5      275.87      362.32     55.19 o 
  -4   5   5      125.42      120.55     21.78 o 
  -3   5   5      657.96      627.90     28.54 o 
  -2   5   5      298.73      319.62     12.49 o 
  -1   5   5      563.27      544.71     14.91 o 
   0   5   5      702.06      748.97     13.35 o 
   1   5   5      556.03      524.57      9.03 o 
   2   5   5      297.20      299.34     25.45 o 
   3   5   5      650.39      623.81     28.99 o 
   4   5   5      126.03      189.16     37.42 o 
   5   5   5      271.04      314.38     54.65 o 
  -5   6   5        1.27       37.16     18.86 o 
  -4   6   5       64.11       57.69     15.97 o 
  -3   6   5       23.17       16.85      6.61 o 
  -2   6   5      267.21      257.27     13.51 o 
  -1   6   5       61.34       60.28      7.40 o 
   0   6   5      211.79      201.15      6.84 o 
   1   6   5       61.47       60.99      4.20 o 
   2   6   5      274.24      272.50     10.51 o 
   3   6   5       23.30       23.46      9.39 o 
   4   6   5       61.81       87.28     25.66 o 
   5   6   5        1.19        5.38     14.74 o 
  -5   7   5      110.05      118.78     32.13 o 
  -4   7   5      156.45      160.28     35.04 o 
  -3   7   5      112.64      123.51     13.73 o 
  -2   7   5      469.41      464.10     20.54 o 
  -1   7   5      141.36      141.32      7.95 o 
   0   7   5       20.44       31.07      4.16 o 
   1   7   5      138.89      126.67      5.59 o 
   2   7   5      470.35      479.24     11.31 o 
   3   7   5      103.64       88.76     15.28 o 
   4   7   5      155.38      118.14     35.43 o 
   5   7   5      108.11      129.12     37.20 o 
  -5   8   5       66.88       58.69     25.40 o 
  -4   8   5      172.84      226.84     45.11 o 
  -3   8   5      156.42      138.58     15.04 o 
  -2   8   5      913.39      919.38     27.54 o 
  -1   8   5       63.80       64.40      8.04 o 
   0   8   5       78.05       75.90      6.43 o 
   1   8   5       64.00       75.65      5.99 o 
   2   8   5      895.54      879.58     30.09 o 
   3   8   5      155.24      143.06     35.42 o 
   4   8   5      164.68      124.37     37.65 o 
   5   8   5       65.81       31.82     19.12 o 
  -5   9   5        7.05       26.57     17.63 o 
  -4   9   5       91.18       65.45     24.47 o 
  -3   9   5      115.92      102.94     17.40 o 
  -2   9   5      228.26      254.60     22.96 o 
  -1   9   5     1079.34     1087.13     25.66 o 
   0   9   5       30.24       31.23      6.77 o 
   1   9   5     1070.69     1071.47     23.20 o 
   2   9   5      226.77      186.12     14.69 o 
   3   9   5      111.75      120.19     34.36 o 
   4   9   5       92.23       55.12     27.54 o 
   5   9   5        8.51       -2.55     19.85 o 
  -3  10   5       18.57       22.02     13.48 o 
  -2  10   5       81.13       81.19     14.44 o 
  -1  10   5      440.29      442.64     21.64 o 
   0  10   5     1674.68     1676.73     39.75 o 
   1  10   5      440.74      476.47     20.25 o 
   2  10   5       77.43       80.84     11.58 o 
   3  10   5       18.89       17.46     18.49 o 
   4  10   5      464.77      499.73     74.54 o 
  -4  11   5        1.64      -17.44     17.44 o 
  -3  11   5       85.08       83.56     29.55 o 
  -2  11   5      167.07      190.31     27.53 o 
  -1  11   5      137.17      125.45     16.63 o 
   0  11   5      295.87      289.82     24.80 o 
   1  11   5      128.97      140.52     17.65 o 
   2  11   5      167.90      171.12     15.40 o 
   3  11   5       84.95      110.24     35.95 o 
   4  11   5        1.71      -16.69     16.69 o 
  -4  12   5       30.06       13.63     28.88 o 
  -3  12   5       34.91       26.13     14.80 o 
  -2  12   5      397.01      417.35     40.09 o 
  -1  12   5       44.76       37.43     11.42 o 
   0  12   5       72.94       76.33     28.94 o 
   1  12   5       44.75       14.60     12.53 o 
   2  12   5      399.01      426.66     24.05 o 
   3  12   5       34.43       44.98     31.52 o 
   4  12   5       30.78       25.62     28.90 o 
  -3  13   5       82.53       82.47     20.87 o 
  -2  13   5        4.61      -12.08     12.08 o 
  -1  13   5       32.09       35.22     14.97 o 
   0  13   5      118.88      102.61     15.33 o 
   1  13   5       30.61       47.88     18.17 o 
   2  13   5        4.52        7.04      9.60 o 
   3  13   5       82.19       50.38     32.87 o 
  -3  14   5       17.58        7.03     25.94 o 
  -2  14   5      109.51      112.54     32.33 o 
  -1  14   5       92.64       90.06     15.09 o 
   0  14   5      821.86      803.55     38.06 o 
   1  14   5       92.78       99.06     20.93 o 
   2  14   5      111.84      101.41     38.80 o 
   3  14   5       17.86       -4.88     26.55 o 
  -2  15   5      132.68      164.33     38.35 o 
  -1  15   5       27.35       39.04     37.33 o 
   0  15   5        1.76      -12.83     12.83 o 
   1  15   5       27.76       25.75     42.56 o 
   0  16   5       16.24       29.90     14.99 o 
   0   0   6     8007.57     8327.63    194.55 o 
   1   0   6      454.23      455.12     11.91 o 
   2   0   6      173.20      169.53      7.08 o 
   3   0   6        0.58        1.10      4.31 o 
   4   0   6     1668.27     1748.97     60.94 o 
   5   0   6        0.03      -12.24     12.24 o 
   6   0   6      165.94      170.20     41.39 o 
  -6   1   6       64.29       59.89     24.44 o 
  -5   1   6        5.84       20.11     12.70 o 
  -4   1   6       54.55       35.86     13.92 o 
  -3   1   6       14.53       14.76      5.13 o 
  -2   1   6     1948.84     1945.98     23.97 o 
  -1   1   6     1528.36     1582.46     21.99 o 
   0   1   6      781.43      744.38     12.95 o 
   1   1   6     1528.17     1542.32     23.53 o 
   2   1   6     1947.80     1981.63     30.46 o 
   3   1   6       14.42        8.07      4.96 o 
   4   1   6       53.02       30.93     28.04 o 
   5   1   6        6.01       56.83     21.56 o 
   6   1   6       64.74       48.33     23.14 o 
  -6   2   6       49.68      129.80     33.27 o 
  -5   2   6       13.73       20.50      9.39 o 
  -4   2   6      333.56      329.92     32.82 o 
  -3   2   6      148.19      172.64     11.53 o 
  -2   2   6     2290.07     2180.06     26.76 o 
  -1   2   6       26.16       26.55      5.22 o 
   0   2   6    13873.22    13759.19    104.36 o 
   1   2   6       25.86       27.78      4.94 o 
   2   2   6     2282.28     2218.36     29.55 o 
   3   2   6      147.48      165.06     11.95 o 
   4   2   6      335.11      336.22     49.60 o 
   5   2   6       13.83       -8.15      9.90 o 
   6   2   6       45.13      110.96     31.95 o 
  -5   3   6      150.99      155.57     43.68 o 
  -4   3   6      373.52      367.82     34.82 o 
  -3   3   6       42.11       38.85     12.24 o 
  -2   3   6      646.64      628.42     15.27 o 
  -1   3   6      141.75      135.76      7.23 o 
   0   3   6     1321.10     1324.13     14.72 o 
   1   3   6      139.47      134.55      7.99 o 
   2   3   6      645.36      643.65     13.95 o 
   3   3   6       43.25       40.32      9.75 o 
   4   3   6      372.50      339.01     51.39 o 
   5   3   6      148.31      136.70     33.72 o 
   6   3   6       24.42       32.37     21.36 o 
  -6   4   6      125.94      101.39     34.66 o 
  -5   4   6      157.42      232.92     29.10 o 
  -4   4   6       48.11       44.34     16.10 o 
  -3   4   6       63.73       69.48     20.73 o 
  -2   4   6     3182.11     3169.06     46.89 o 
  -1   4   6      840.82      893.82     16.12 o 
   0   4   6     5489.80     5413.69     39.84 o 
   1   4   6      843.27      908.76     13.57 o 
   2   4   6     3182.38     3253.04     80.76 o 
   3   4   6       62.94       42.49      9.71 o 
   4   4   6       55.67      105.41     31.43 o 
   5   4   6      158.19      168.19     37.56 o 
   6   4   6      124.72      218.74     46.51 o 
  -5   5   6       31.65       24.39     16.94 o 
  -4   5   6      199.92      249.06     30.12 o 
  -3   5   6      144.21      145.16     12.39 o 
  -2   5   6        8.92        4.06      4.59 o 
  -1   5   6      292.99      308.08     11.92 o 
   0   5   6        0.34        0.11      2.11 o 
   1   5   6      299.75      313.03      8.07 o 
   2   5   6        8.50        5.89      4.44 o 
   3   5   6      147.21      138.00     19.29 o 
   4   5   6      201.67      250.05     42.27 o 
   5   5   6       32.08       64.17     22.93 o 
  -5   6   6       98.98       83.97     30.95 o 
  -4   6   6      124.00      117.45     27.30 o 
  -3   6   6      283.59      276.43     25.25 o 
  -2   6   6     1892.92     1909.23     33.63 o 
  -1   6   6      447.01      448.90     21.73 o 
   0   6   6     1784.61     1713.26     19.39 o 
   1   6   6      445.35      476.45      9.31 o 
   2   6   6     1885.47     1896.67     31.93 o 
   3   6   6      283.49      275.91     23.17 o 
   4   6   6      118.55      131.51     31.31 o 
   5   6   6       98.32      128.23     33.04 o 
  -5   7   6        6.65       68.27     23.78 o 
  -4   7   6      126.44      161.49     38.42 o 
  -3   7   6      235.92      256.71     18.65 o 
  -2   7   6      278.90      296.94     17.81 o 
  -1   7   6      498.75      493.96     12.15 o 
   0   7   6      371.91      404.23     10.53 o 
   1   7   6      508.82      501.62      9.75 o 
   2   7   6      281.85      277.74     10.17 o 
   3   7   6      228.68      184.71     38.42 o 
   4   7   6      126.92      179.62     42.14 o 
   5   7   6        7.09       61.60     20.77 o 
  -5   8   6       65.06       46.67     27.41 o 
  -4   8   6      332.41      305.61     51.16 o 
  -3   8   6        0.56        8.53     19.53 o 
  -2   8   6     1205.48     1164.68     31.93 o 
  -1   8   6      182.58      199.32     10.41 o 
   0   8   6      746.61      751.79     13.88 o 
   1   8   6      183.21      206.72     10.47 o 
   2   8   6     1204.43     1166.99     30.24 o 
   3   8   6        0.64       -5.02     12.26 o 
   4   8   6      330.00      353.09     58.30 o 
   5   8   6       65.38       81.11     24.96 o 
  -5   9   6      172.22      436.72     67.74 o 
  -4   9   6       46.51      152.00     37.19 o 
  -3   9   6       40.84       64.14     14.00 o 
  -2   9   6      291.11      265.99     19.58 o 
  -1   9   6      773.25      764.93     24.00 o 
   0   9   6       30.24       28.71      6.51 o 
   1   9   6      763.85      760.08     17.22 o 
   2   9   6      290.50      267.68     16.78 o 
   3   9   6       46.00       27.24     21.93 o 
   4   9   6       46.67       47.87     27.16 o 
   5   9   6      173.69      210.86     51.11 o 
  -4  10   6      226.47      364.57     57.60 o 
  -3  10   6       67.01       69.56     17.15 o 
  -2  10   6      163.12      168.45     20.15 o 
  -1  10   6     1019.42     1000.48     31.02 o 
   0  10   6      356.93      427.30     28.33 o 
   1  10   6     1017.68      981.29     35.08 o 
   2  10   6      155.58      169.99     15.70 o 
   3  10   6       67.25       32.15     22.00 o 
   4  10   6      225.94      157.57     43.98 o 
  -4  11   6       66.06       11.93     16.56 o 
  -3  11   6      122.77      105.58     30.05 o 
  -2  11   6       35.33       31.53     15.00 o 
  -1  11   6      962.23      955.93     37.88 o 
   0  11   6      195.22      203.08     21.79 o 
   1  11   6      967.01      968.62     39.71 o 
   2  11   6       35.75       30.78      9.51 o 
   3  11   6      114.52      152.21     41.25 o 
   4  11   6       64.90       57.01     33.23 o 
  -4  12   6       12.59       44.24     33.53 o 
  -3  12   6       93.76       95.28     21.08 o 
  -2  12   6      154.75      120.47     24.94 o 
  -1  12   6       97.06       97.20     14.15 o 
   0  12   6      669.04      667.50     32.40 o 
   1  12   6       97.55       57.12     23.33 o 
   2  12   6      159.27      151.42     15.92 o 
   3  12   6       93.77       43.14     28.10 o 
   4  12   6       12.51        3.74     24.80 o 
  -3  13   6      261.31      269.11     33.25 o 
  -2  13   6       17.96       25.28     18.13 o 
  -1  13   6      170.96      178.53     16.42 o 
   0  13   6       25.88       30.38     12.99 o 
   1  13   6      159.31      220.96     39.05 o 
   2  13   6       18.20       26.74     11.62 o 
   3  13   6      269.67      238.27     54.55 o 
  -3  14   6       30.96       14.96     16.01 o 
  -1  14   6       13.76       12.94     26.59 o 
   0  14   6      146.49      146.43     20.25 o 
   1  14   6       13.64       36.29     15.83 o 
   2  14   6       31.47       36.11     16.18 o 
   3  14   6       30.60       29.52     32.38 o 
  -2  15   6       53.13       29.98     24.73 o 
  -1  15   6      173.19      191.99     33.13 o 
   0  15   6       24.33       -5.98     12.91 o 
   1  15   6      179.73      228.87     29.63 o 
   2  15   6       52.76       70.16     24.98 o 
   0  16   6        9.12       -1.38     12.67 o 
   1   0   7      570.34      564.18     14.17 o 
   2   0   7       77.01       73.51      6.06 o 
   3   0   7       12.19       10.37      5.58 o 
   4   0   7       18.01        3.20      9.10 o 
   5   0   7        8.26       44.25     19.80 o 
   6   0   7        0.34       14.53     15.88 o 
  -5   1   7      201.92      171.14     50.07 o 
  -4   1   7      338.18      337.65     32.79 o 
  -3   1   7      280.47      247.62     14.10 o 
  -2   1   7      160.45      178.93      8.25 o 
  -1   1   7     1561.71     1476.23     24.26 o 
   0   1   7       99.44      133.23      6.12 o 
   1   1   7     1558.51     1431.90     23.56 o 
   2   1   7      159.26      158.99      7.55 o 
   3   1   7      280.98      266.43     14.39 o 
   4   1   7      338.76      385.43     53.16 o 
   5   1   7      203.53      267.19     47.52 o 
   6   1   7       35.95       48.44     22.70 o 
  -6   2   7      132.20      187.73     38.73 o 
  -5   2   7       80.19      144.85     22.40 o 
  -4   2   7      186.37      216.35     26.73 o 
  -3   2   7      382.38      379.72     20.30 o 
  -2   2   7      858.65      920.36     18.79 o 
  -1   2   7       41.97       49.52      5.05 o 
   0   2   7      323.63      316.18      8.43 o 
   1   2   7       41.64       46.45      5.76 o 
   2   2   7      861.39      910.45     20.46 o 
   3   2   7      383.16      382.19     17.68 o 
   4   2   7      187.86      158.89     36.83 o 
   5   2   7       80.81      125.49     32.20 o 
   6   2   7      133.62      135.77     36.38 o 
  -5   3   7      164.30      268.29     38.45 o 
  -4   3   7      529.44      480.84     61.09 o 
  -3   3   7      595.68      565.68     31.94 o 
  -2   3   7     3187.81     3374.17     48.65 o 
  -1   3   7     3087.14     3120.08     31.62 o 
   0   3   7        5.29        8.84      2.79 o 
   1   3   7     3076.16     3128.15     41.09 o 
   2   3   7     3182.79     3389.95     44.94 o 
   3   3   7      606.73      643.45     28.57 o 
   4   3   7      528.45      555.45     54.01 o 
   5   3   7      157.08      176.23     36.48 o 
   6   3   7        2.42        6.23     18.85 o 
  -5   4   7      202.94      216.81     29.66 o 
  -4   4   7       54.33       49.75     16.17 o 
  -3   4   7       78.51       64.55      8.94 o 
  -2   4   7     1575.24     1589.53     28.07 o 
  -1   4   7      509.43      548.27     12.97 o 
   0   4   7      509.77      534.69      9.13 o 
   1   4   7      508.69      544.38     10.08 o 
   2   4   7     1565.86     1595.06     27.94 o 
   3   4   7       78.72       73.54     12.60 o 
   4   4   7       57.27      108.12     25.90 o 
   5   4   7      202.75      163.26     38.85 o 
  -5   5   7       36.38       36.70     20.64 o 
  -4   5   7      129.67      113.57     20.73 o 
  -3   5   7      257.77      214.34     16.55 o 
  -2   5   7      596.85      633.00     18.29 o 
  -1   5   7     1945.05     1875.74     29.98 o 
   0   5   7      404.62      419.32      9.38 o 
   1   5   7     1965.97     1897.15     34.48 o 
   2   5   7      597.52      621.87     18.77 o 
   3   5   7      259.26      227.47     21.85 o 
   4   5   7      129.87       92.39     29.29 o 
   5   5   7       41.18      118.83     34.57 o 
  -4   6   7       34.42       36.39     18.89 o 
  -3   6   7      484.83      442.61     21.30 o 
  -2   6   7       56.82       57.06      8.36 o 
  -1   6   7       12.02        7.64      5.15 o 
   0   6   7     1106.93     1135.82     15.38 o 
   1   6   7       11.62       11.36      3.47 o 
   2   6   7       58.60       61.36      9.75 o 
   3   6   7      485.17      461.70     27.62 o 
   4   6   7       37.28       11.57     15.93 o 
   5   6   7       26.11       51.36     22.53 o 
  -5   7   7      191.61      199.00     40.86 o 
  -4   7   7       22.37       45.48     21.69 o 
  -3   7   7      341.31      350.82     21.10 o 
  -2   7   7       31.72       34.13      8.74 o 
  -1   7   7      438.57      426.24     16.39 o 
   0   7   7      645.05      674.26     12.49 o 
   1   7   7      433.89      431.82      9.85 o 
   2   7   7       31.93       41.57      7.68 o 
   3   7   7      344.93      335.13     50.99 o 
   4   7   7       22.05      -11.36     14.91 o 
   5   7   7      187.42      188.38     43.18 o 
  -5   8   7       35.40       25.37     24.53 o 
  -3   8   7      222.84      212.88     19.43 o 
  -2   8   7      954.89      898.30     28.54 o 
  -1   8   7      108.19      105.98      8.28 o 
   0   8   7     1959.11     1935.39     27.03 o 
   1   8   7      108.66      138.83     11.55 o 
   2   8   7      961.08      898.46     26.86 o 
   3   8   7      221.80      221.53     41.93 o 
   4   8   7       11.59       12.77     19.46 o 
   5   8   7       35.87       26.73     23.16 o 
  -5   9   7      167.00      158.10     42.92 o 
  -4   9   7       42.50      144.96     35.80 o 
  -3   9   7       82.81       68.71     13.52 o 
  -2   9   7      224.94      231.28     22.14 o 
  -1   9   7      123.83      150.12     27.02 o 
   0   9   7      127.68      138.10     10.07 o 
   1   9   7      133.66      170.96     19.53 o 
   2   9   7      224.82      190.93     16.00 o 
   3   9   7       90.05       65.12     29.03 o 
   4   9   7       41.95       50.07     28.34 o 
   5   9   7      170.19      113.53     42.25 o 
  -4  10   7      114.39      130.68     38.46 o 
  -3  10   7      182.15      158.06     23.77 o 
  -2  10   7       15.80       18.12     10.38 o 
  -1  10   7       91.93       90.56     12.20 o 
   0  10   7      100.73      121.98     17.06 o 
   1  10   7       91.40       86.63     14.03 o 
   2  10   7       19.86       12.53      8.06 o 
   3  10   7      182.78      129.98     36.66 o 
   4  10   7      114.67      134.72     40.97 o 
  -4  11   7       12.88       55.10     25.02 o 
  -3  11   7      345.93      337.88     38.17 o 
  -2  11   7      421.36      387.81     30.95 o 
  -1  11   7      247.94      291.35     20.11 o 
   0  11   7       23.64       18.42     11.52 o 
   1  11   7      248.47      258.34     22.80 o 
   2  11   7      420.39      406.06     22.53 o 
   3  11   7      344.47      308.97     56.68 o 
   4  11   7       12.89        9.37     22.08 o 
  -4  12   7      178.65      187.49     54.74 o 
  -3  12   7       21.02       16.23     15.42 o 
  -2  12   7      283.84      298.82     36.22 o 
  -1  12   7       46.46       41.16     10.13 o 
   0  12   7      425.75      425.07     31.02 o 
   1  12   7       45.89       58.35     17.58 o 
   2  12   7      284.66      304.92     20.74 o 
   3  12   7       20.80       20.81     24.10 o 
   4  12   7      181.67      148.23     46.86 o 
  -3  13   7        2.49        0.52     25.90 o 
  -2  13   7       29.46       60.18     25.14 o 
  -1  13   7       50.03       53.41     25.06 o 
   0  13   7        5.89       21.85     12.36 o 
   1  13   7       52.77       56.63     27.78 o 
   2  13   7       28.90       25.72     13.71 o 
   3  13   7        2.93      -19.71     19.71 o 
  -2  14   7      324.73      255.45     44.43 o 
  -1  14   7       63.12       91.47     23.39 o 
   0  14   7      451.93      483.40     30.13 o 
   1  14   7       63.59       32.92     18.88 o 
   2  14   7      327.20      339.19     35.17 o 
  -2  15   7       97.49      129.29     36.83 o 
  -1  15   7       15.60       27.38     22.08 o 
   0  15   7       25.18       24.68     14.87 o 
   1  15   7       16.31       32.06     26.69 o 
   2  15   7       97.00       61.99     23.56 o 
   0   0   8     2487.85     2479.76     36.44 o 
   1   0   8      390.77      381.75     12.39 o 
   2   0   8      113.16      149.49      8.19 o 
   3   0   8        4.33        4.06      5.35 o 
   4   0   8     1133.26     1108.74     48.15 o 
   5   0   8       44.82       12.36     18.33 o 
   6   0   8       85.70      130.32     33.77 o 
  -6   1   8       33.06       26.92     21.70 o 
  -5   1   8       43.93       44.84     18.80 o 
  -4   1   8      162.11      161.80     32.61 o 
  -3   1   8       40.25       35.83      7.87 o 
  -2   1   8      227.29      255.21     14.02 o 
  -1   1   8      373.13      357.05     12.29 o 
   0   1   8      301.43      304.71      8.61 o 
   1   1   8      369.72      357.57     12.14 o 
   2   1   8      225.88      210.32      9.01 o 
   3   1   8       39.34       36.27      7.67 o 
   4   1   8      163.78      153.79     35.32 o 
   5   1   8       43.37       87.15     26.00 o 
   6   1   8       33.41       52.01     21.28 o 
  -6   2   8      169.69      168.13     38.92 o 
  -5   2   8       56.38       88.62     39.53 o 
  -4   2   8      112.35      116.93     20.74 o 
  -3   2   8      315.52      300.50     16.66 o 
  -2   2   8     5188.60     5238.53     66.64 o 
  -1   2   8     1942.83     2069.14     26.66 o 
   0   2   8      137.91      158.74      6.38 o 
   1   2   8     1943.71     1976.34     30.76 o 
   2   2   8     5185.70     5213.52     63.18 o 
   3   2   8      317.17      311.17     16.09 o 
   4   2   8      125.29      118.55     32.23 o 
   5   2   8       56.07      111.88     30.39 o 
   6   2   8      166.18      216.54     45.82 o 
  -5   3   8       69.46       58.48     15.05 o 
  -4   3   8      398.84      392.11     33.31 o 
  -3   3   8      470.77      467.91     17.74 o 
  -2   3   8      387.06      373.35     13.39 o 
  -1   3   8     2313.82     2331.99     28.28 o 
   0   3   8       59.06       63.80      4.18 o 
   1   3   8     2306.26     2308.54     34.68 o 
   2   3   8      385.38      407.68     16.78 o 
   3   3   8      462.26      490.29     25.78 o 
   4   3   8      401.02      465.26     49.80 o 
   5   3   8       69.80       75.46     25.18 o 
   6   3   8        1.79      132.89     31.18 o 
  -5   4   8       47.08      102.53     20.20 o 
  -4   4   8      521.32      500.48     35.14 o 
  -3   4   8      292.70      272.76     17.38 o 
  -2   4   8      216.01      220.23     12.89 o 
  -1   4   8     1078.47     1083.90     20.19 o 
   0   4   8     1170.15     1092.11     13.65 o 
   1   4   8     1074.02     1093.74     15.68 o 
   2   4   8      209.35      223.55     11.81 o 
   3   4   8      294.09      320.68     41.89 o 
   4   4   8      517.21      610.33     55.39 o 
   5   4   8       46.91       45.53     22.42 o 
  -5   5   8      108.97      170.68     26.09 o 
  -4   5   8      168.06      156.29     23.75 o 
  -3   5   8      139.39      127.38     17.94 o 
  -2   5   8       10.92       13.86      5.80 o 
  -1   5   8      244.61      261.91     11.23 o 
   0   5   8       34.99       32.64      3.36 o 
   1   5   8      233.90      255.89      8.51 o 
   2   5   8       10.81       18.63      7.20 o 
   3   5   8      135.13      129.83     17.40 o 
   4   5   8      167.49      148.41     31.47 o 
   5   5   8      109.84      147.02     36.43 o 
  -5   6   8       20.60      -14.12     16.84 o 
  -4   6   8      148.23      180.94     49.79 o 
  -3   6   8      620.18      557.98     24.77 o 
  -2   6   8      663.16      669.48     20.61 o 
  -1   6   8      191.49      175.58     11.15 o 
   0   6   8      713.10      726.86     12.21 o 
   1   6   8      192.25      191.16      7.54 o 
   2   6   8      684.34      626.83     23.79 o 
   3   6   8      618.62      562.96     33.49 o 
   4   6   8      151.57      145.72     38.61 o 
   5   6   8       20.41       65.06     21.92 o 
  -5   7   8       19.68       92.49     31.60 o 
  -4   7   8       11.88       21.28     12.09 o 
  -3   7   8      857.91      819.29     31.43 o 
  -2   7   8       13.36       15.09      7.95 o 
  -1   7   8      269.47      259.98     16.70 o 
   0   7   8      147.21      164.58      7.25 o 
   1   7   8      278.79      287.13      9.80 o 
   2   7   8       13.39       25.05      7.21 o 
   3   7   8      844.39      796.48     63.21 o 
   4   7   8       11.47       12.80     19.51 o 
   5   7   8       17.87       81.38     27.27 o 
  -5   8   8       14.08       91.46     27.80 o 
  -4   8   8      282.09      341.06     56.32 o 
  -3   8   8       62.87       67.33     13.07 o 
  -2   8   8      125.04      123.14     14.52 o 
  -1   8   8       40.63       36.27     11.27 o 
   0   8   8      476.73      457.15     14.24 o 
   1   8   8       41.22       45.20      8.09 o 
   2   8   8      135.60      134.58     37.95 o 
   3   8   8       63.31       61.55     25.69 o 
   4   8   8      279.11      370.85     60.89 o 
   5   8   8       13.83       -4.06     18.56 o 
  -5   9   8       93.66       46.58     23.64 o 
  -4   9   8       84.01       82.82     31.01 o 
  -3   9   8      224.54      235.01     34.78 o 
  -2   9   8      150.33      125.90     17.43 o 
  -1   9   8      252.05      243.49     16.02 o 
   0   9   8       63.69       48.89      8.34 o 
   1   9   8      256.32      260.20     20.83 o 
   2   9   8      151.61      136.97     14.25 o 
   3   9   8      226.66      236.99     45.29 o 
   4   9   8       84.23       50.47     27.44 o 
   5   9   8       91.65       93.52     39.30 o 
  -4  10   8       40.24      115.86     38.87 o 
  -3  10   8       17.97        8.67     11.62 o 
  -2  10   8      219.63      234.41     24.16 o 
  -1  10   8      190.43      189.78     15.02 o 
   0  10   8        1.97       18.80     11.09 o 
   1  10   8      191.43      197.43     19.40 o 
   2  10   8      225.10      204.92     34.63 o 
   3  10   8       18.30        1.28     19.26 o 
   4  10   8       40.72        9.10     23.74 o 
  -4  11   8      134.75      172.67     45.11 o 
  -3  11   8      191.70      177.83     26.45 o 
  -2  11   8      136.83      134.46     19.82 o 
  -1  11   8      751.46      768.48     23.81 o 
   0  11   8      685.70      734.18     48.24 o 
   1  11   8      744.48      779.88     32.57 o 
   2  11   8      135.54      138.12     16.17 o 
   3  11   8      194.05      201.54     45.37 o 
   4  11   8      135.41       93.67     38.68 o 
  -3  12   8       14.33        7.91     12.76 o 
  -2  12   8      117.57      122.45     32.48 o 
  -1  12   8       59.85       60.73     10.05 o 
   0  12   8       30.46       -7.36      9.97 o 
   1  12   8       59.97       64.35     16.70 o 
   2  12   8      118.24      128.95     16.10 o 
   3  12   8       13.96       -8.27     21.00 o 
  -3  13   8      106.07      140.30     46.53 o 
  -2  13   8        9.18        4.16     16.62 o 
  -1  13   8      167.95      187.03     23.76 o 
   0  13   8        9.22        3.79     10.76 o 
   1  13   8      159.48      205.68     39.39 o 
   2  13   8        8.99       27.37     10.79 o 
   3  13   8      106.06      102.16     39.53 o 
  -2  14   8       18.56       60.76     24.95 o 
  -1  14   8       52.08       92.23     18.50 o 
   0  14   8       10.27       11.90     12.58 o 
   1  14   8       52.22       20.42     14.65 o 
   2  14   8       17.82       23.69     11.78 o 
  -1  15   8      142.87      216.45     34.23 o 
   0  15   8        1.13        2.32     13.69 o 
   1  15   8      146.59      159.04     26.09 o 
   1   0   9      287.04      322.00     12.15 o 
   2   0   9       35.33       21.66      5.13 o 
   3   0   9      146.39      141.35     13.41 o 
   4   0   9      130.50      109.00     19.95 o 
   5   0   9      159.48      121.36     30.92 o 
   6   0   9        2.48      -15.36     15.36 o 
  -6   1   9       54.39        2.76     17.22 o 
  -5   1   9      224.94      260.54     45.74 o 
  -4   1   9       55.80       61.00     16.57 o 
  -3   1   9      635.17      614.19     23.13 o 
  -2   1   9      554.54      539.60     30.38 o 
  -1   1   9     4387.05     4433.69     47.24 o 
   0   1   9     1828.73     1864.06     22.34 o 
   1   1   9     4386.51     4427.41     54.40 o 
   2   1   9      555.69      568.67     14.43 o 
   3   1   9      626.98      618.07     22.43 o 
   4   1   9       55.64       26.03     19.57 o 
   5   1   9      221.42      242.07     46.96 o 
   6   1   9       54.02       52.51     27.06 o 
  -6   2   9       11.15      -13.50     13.50 o 
  -5   2   9        2.14       30.43     13.12 o 
  -4   2   9      200.56      187.31     25.92 o 
  -3   2   9      128.89      122.67     11.90 o 
  -2   2   9       14.13       16.25      6.34 o 
  -1   2   9     1003.69     1017.23     18.23 o 
   0   2   9       50.70       50.65      4.67 o 
   1   2   9     1002.46     1021.62     21.47 o 
   2   2   9       14.51       16.27      4.47 o 
   3   2   9      127.94      122.74     46.26 o 
   4   2   9      202.67      223.00     42.42 o 
   5   2   9        1.88       49.28     19.60 o 
   6   2   9       11.34       41.40     19.69 o 
  -5   3   9      373.79      488.10    105.60 o 
  -4   3   9       71.25       44.20     15.67 o 
  -3   3   9     1643.14     1584.75     31.82 o 
  -2   3   9      427.13      431.97     15.20 o 
  -1   3   9      119.60       94.54      6.77 o 
   0   3   9       44.93       55.79      4.21 o 
   1   3   9      114.41       78.34      5.22 o 
   2   3   9      429.88      430.59     15.15 o 
   3   3   9     1651.78     1542.99     48.26 o 
   4   3   9       71.89       48.85     21.15 o 
   5   3   9      369.35      554.49     59.70 o 
  -5   4   9      211.30      220.83     29.63 o 
  -4   4   9      136.70      131.20     25.55 o 
  -3   4   9       28.32       14.86      8.04 o 
  -2   4   9      653.56      628.25     18.68 o 
  -1   4   9      224.17      222.98     10.07 o 
   0   4   9      162.75      167.87      5.90 o 
   1   4   9      225.41      238.11      7.95 o 
   2   4   9      640.17      693.25     23.64 o 
   3   4   9       28.47       13.69      8.60 o 
   4   4   9      133.02      128.85     32.38 o 
   5   4   9      212.72      256.01     52.62 o 
  -5   5   9      443.70      421.52     42.34 o 
  -4   5   9       42.58       23.96     12.84 o 
  -3   5   9     1533.06     1512.82     41.65 o 
  -2   5   9      125.47      122.08     11.10 o 
  -1   5   9      809.93      802.55     25.39 o 
   0   5   9      393.03      417.74      9.49 o 
   1   5   9      820.57      798.03     14.24 o 
   2   5   9      125.93      134.16     16.79 o 
   3   5   9     1539.33     1510.48     50.50 o 
   4   5   9       42.36       36.84     20.94 o 
   5   5   9      445.95      595.77     61.42 o 
  -5   6   9       44.99       10.61     19.73 o 
  -4   6   9      139.98      166.62     25.37 o 
  -3   6   9      251.57      258.51     21.73 o 
  -2   6   9      294.47      284.26     16.86 o 
  -1   6   9       83.80       79.01      9.32 o 
   0   6   9      482.93      490.42     10.99 o 
   1   6   9       82.78       85.38      6.18 o 
   2   6   9      291.21      264.46     18.86 o 
   3   6   9      253.36      313.39     48.07 o 
   4   6   9      136.91      182.27     42.27 o 
   5   6   9       44.07       55.70     22.05 o 
  -5   7   9       46.00       23.80     17.53 o 
  -4   7   9       33.98       36.75     42.86 o 
  -3   7   9      315.93      290.41     22.41 o 
  -2   7   9       34.58       37.09      8.74 o 
  -1   7   9      687.31      687.99     22.15 o 
   0   7   9       41.86       44.16      4.94 o 
   1   7   9      703.77      694.29     16.26 o 
   2   7   9       34.46       35.47      8.42 o 
   3   7   9      308.23      347.98     52.22 o 
   4   7   9       33.78       37.32     24.63 o 
   5   7   9       49.39       91.45     31.35 o 
  -5   8   9       66.77      176.83     39.36 o 
  -4   8   9      151.28      129.66     35.62 o 
  -3   8   9      112.46      111.86     16.07 o 
  -2   8   9       80.07       57.35     22.96 o 
  -1   8   9      165.54      195.03     23.80 o 
   0   8   9       43.21       38.36      6.56 o 
   1   8   9      167.05      158.22     13.10 o 
   2   8   9       88.01       66.02     15.78 o 
   3   8   9      112.02      104.91     33.38 o 
   4   8   9      155.50      192.03     47.08 o 
   5   8   9       67.30       48.67     32.19 o 
  -4   9   9       27.63       73.04     25.62 o 
  -3   9   9      136.58      141.27     18.27 o 
  -2   9   9      114.16      124.14     17.24 o 
  -1   9   9     2106.11     1959.44     64.01 o 
   0   9   9      960.31      957.62     22.01 o 
   1   9   9     2098.18     2101.52     50.46 o 
   2   9   9      114.74       95.43     18.11 o 
   3   9   9      144.51      144.91     37.80 o 
   4   9   9       27.96        3.56     20.38 o 
  -4  10   9      266.12      363.09     62.22 o 
  -3  10   9       97.75       77.88     15.47 o 
  -2  10   9      457.18      437.73     34.15 o 
  -1  10   9       88.66       84.53     18.85 o 
   0  10   9      111.76       97.44     16.12 o 
   1  10   9       88.15      111.64     15.08 o 
   2  10   9      453.30      469.90     31.89 o 
   3  10   9       97.10       72.36     30.80 o 
   4  10   9      261.85      310.78     60.91 o 
  -4  11   9        6.33       10.81     24.05 o 
  -3  11   9      162.88      200.18     49.64 o 
  -2  11   9       38.15       50.59     16.45 o 
  -1  11   9       11.47        8.76     24.89 o 
   0  11   9      247.25      215.83     25.20 o 
   1  11   9       11.88       18.19      9.78 o 
   2  11   9       38.48       48.66     11.46 o 
   3  11   9      161.78      155.33     41.75 o 
   4  11   9        6.22       25.97     26.80 o 
  -3  12   9       44.32       10.72     11.72 o 
  -2  12   9       60.39       89.21     33.12 o 
  -1  12   9       17.42       20.44     11.56 o 
   0  12   9        0.25       -7.30     11.86 o 
   1  12   9       17.79        5.09      9.48 o 
   2  12   9       59.62       64.02     13.17 o 
   3  12   9       45.12        8.73     23.62 o 
  -3  13   9       81.80       17.16     16.27 o 
  -2  13   9       96.72      125.91     32.32 o 
  -1  13   9      187.94      213.03     24.93 o 
   0  13   9       29.02       15.63     15.09 o 
   1  13   9      189.66      214.80     27.59 o 
   2  13   9       96.84       88.10     14.67 o 
   3  13   9       82.21       70.93     34.66 o 
  -2  14   9      301.17      339.95     53.96 o 
  -1  14   9      123.95      111.81     20.92 o 
   0  14   9      158.71      190.41     25.69 o 
   1  14   9      124.39      111.60     23.01 o 
   2  14   9      296.27      312.59     27.03 o 
  -1  15   9        6.49       16.29     13.11 o 
   0  15   9       26.70       28.69     15.14 o 
   1  15   9        6.17        3.04     27.84 o 
   0   0  10      137.06       92.68      7.71 o 
   1   0  10     5412.99     5689.69     56.69 o 
   2   0  10      312.10      301.62     10.69 o 
   3   0  10       32.99       31.24      6.06 o 
   4   0  10      551.27      488.90     51.43 o 
   5   0  10       12.50       21.58     14.04 o 
   6   0  10      215.94      296.75     56.17 o 
  -5   1  10      139.58      128.90     32.46 o 
  -4   1  10        9.42       13.97     10.97 o 
  -3   1  10      193.55      199.67     12.29 o 
  -2   1  10      120.71      116.37      7.50 o 
  -1   1  10      304.12      304.00     10.05 o 
   0   1  10       14.82        8.53      4.01 o 
   1   1  10      305.89      319.55     12.76 o 
   2   1  10      120.81      134.68      9.53 o 
   3   1  10      192.01      199.56     18.52 o 
   4   1  10        9.09        3.90     15.07 o 
   5   1  10      140.74      130.78     35.44 o 
  -5   2  10       50.78       97.69     28.48 o 
  -4   2  10      588.91      578.75     37.15 o 
  -3   2  10      117.21      136.13     11.63 o 
  -2   2  10      726.50      694.22     21.35 o 
  -1   2  10       45.16       49.51      5.39 o 
   0   2  10      175.46      187.89      7.27 o 
   1   2  10       44.71       44.28      6.72 o 
   2   2  10      723.74      642.21     31.91 o 
   3   2  10      118.34      100.92     15.59 o 
   4   2  10      596.36      659.56     57.44 o 
   5   2  10       50.14       90.25     29.40 o 
  -5   3  10        0.18       47.11     14.50 o 
  -4   3  10       78.85       42.51     15.62 o 
  -3   3  10      272.45      271.96     16.01 o 
  -2   3  10      421.13      454.10     16.12 o 
  -1   3  10      809.24      881.69     18.73 o 
   0   3  10       46.97       42.58      4.08 o 
   1   3  10      818.37      880.56     16.54 o 
   2   3  10      420.22      441.22     30.05 o 
   3   3  10      277.85      283.34     22.84 o 
   4   3  10       77.74      134.98     30.97 o 
   5   3  10        0.31       15.63     16.99 o 
  -5   4  10       24.15        2.61     18.77 o 
  -4   4  10      366.39      430.08     40.45 o 
  -3   4  10      101.08      104.54     20.85 o 
  -2   4  10      505.18      504.47     17.61 o 
  -1   4  10      270.73      288.59     11.67 o 
   0   4  10      434.01      406.53      8.94 o 
   1   4  10      272.40      295.76      9.04 o 
   2   4  10      502.10      467.58     20.60 o 
   3   4  10      100.57      111.72     26.97 o 
   4   4  10      356.03      519.00     51.73 o 
   5   4  10       24.49       63.68     22.60 o 
  -5   5  10       89.11      130.56     37.45 o 
  -4   5  10      102.31      125.89     25.64 o 
  -3   5  10     1941.51     1810.52     47.54 o 
  -2   5  10      243.08      256.45     12.89 o 
  -1   5  10        2.24        3.99      4.82 o 
   0   5  10      851.72      876.55     13.81 o 
   1   5  10        1.47        6.79      4.42 o 
   2   5  10      243.41      238.67     21.73 o 
   3   5  10     1965.35     1882.34     96.69 o 
   4   5  10      101.26       94.71     32.39 o 
   5   5  10       88.16      113.79     33.92 o 
  -5   6  10       35.32       62.03     27.78 o 
  -4   6  10      246.75      337.41     35.36 o 
  -3   6  10      304.22      294.96     22.22 o 
  -2   6  10      722.97      716.26     26.65 o 
  -1   6  10        2.94       -3.26      5.89 o 
   0   6  10      285.49      250.32      9.12 o 
   1   6  10        2.88        1.25      4.98 o 
   2   6  10      733.61      693.24     45.45 o 
   3   6  10      305.27      254.52     44.64 o 
   4   6  10      242.24      198.21     44.24 o 
   5   6  10       35.54       23.19     19.62 o 
  -5   7  10       93.28      142.98     36.88 o 
  -4   7  10       30.41       73.76     33.63 o 
  -3   7  10      363.14      372.72     41.15 o 
  -2   7  10      419.32      388.16     19.33 o 
  -1   7  10      153.56      151.76     13.18 o 
   0   7  10        0.04        8.18      4.37 o 
   1   7  10      146.63      136.96     12.11 o 
   2   7  10      417.88      408.27     22.49 o 
   3   7  10      359.12      439.09     58.68 o 
   4   7  10       30.95       -0.77     16.49 o 
   5   7  10       94.66       79.95     37.28 o 
  -5   8  10        2.07      -13.19     17.02 o 
  -4   8  10      252.04      216.70     54.76 o 
  -3   8  10       20.12       23.31     10.26 o 
  -2   8  10      172.00      189.79     21.09 o 
  -1   8  10      347.50      355.74     24.42 o 
   0   8  10       35.73       17.81      6.91 o 
   1   8  10      348.19      333.77     20.16 o 
   2   8  10      159.26      156.68     21.55 o 
   3   8  10       19.89       11.46     18.61 o 
   4   8  10      255.96      270.74     52.79 o 
   5   8  10        2.23       -1.80     21.23 o 
  -4   9  10       16.60       16.01     16.57 o 
  -3   9  10      153.89      145.73     38.39 o 
  -2   9  10       58.59       51.42     16.20 o 
  -1   9  10       42.92       35.70     12.53 o 
   0   9  10      339.52      329.41     21.28 o 
   1   9  10       39.19       51.93     11.07 o 
   2   9  10       59.06       61.60     17.01 o 
   3   9  10      147.75      126.23     35.30 o 
   4   9  10       16.15       53.40     29.03 o 
  -4  10  10       81.90      138.00     42.90 o 
  -3  10  10       45.90       34.07     17.33 o 
  -2  10  10      355.29      339.51     34.61 o 
  -1  10  10      182.65      178.70     21.24 o 
   0  10  10      407.39      415.60     27.82 o 
   1  10  10      182.85      175.80     18.86 o 
   2  10  10      351.11      361.66     31.32 o 
   3  10  10       46.07       50.17     27.95 o 
   4  10  10       85.80      110.37     39.31 o 
  -4  11  10        4.32       12.62     21.84 o 
  -3  11  10      217.30      168.08     27.69 o 
  -2  11  10      111.46       97.97     21.05 o 
  -1  11  10      246.36      247.07     25.23 o 
   0  11  10       83.70       93.25     21.08 o 
   1  11  10      252.75      228.95     25.58 o 
   2  11  10      110.46       83.86     19.78 o 
   3  11  10      224.32      224.57     48.96 o 
   4  11  10        4.60       14.67     24.44 o 
  -3  12  10        4.97       11.54     16.27 o 
  -2  12  10       32.42       92.20     19.05 o 
  -1  12  10      105.25      151.62     20.88 o 
   0  12  10       17.03       50.48     18.77 o 
   1  12  10      105.41       74.57     17.31 o 
   2  12  10       30.93       32.44     15.68 o 
   3  12  10        4.97       13.78     23.12 o 
  -3  13  10      140.02      143.68     32.82 o 
  -2  13  10        1.86      -19.80     21.75 o 
  -1  13  10      262.36      241.15     26.27 o 
   0  13  10       36.53       48.99     14.89 o 
   1  13  10      275.12      276.23     30.03 o 
   2  13  10        2.03       37.59     21.04 o 
   3  13  10      141.58      166.59     47.68 o 
  -2  14  10       71.36       63.59     30.54 o 
  -1  14  10        5.36        7.68     12.21 o 
   0  14  10      141.01      135.04     24.45 o 
   1  14  10        5.32       11.02     10.61 o 
   2  14  10       73.58       96.23     24.25 o 
  -1  15  10      132.49      121.65     22.70 o 
   0  15  10      269.52      292.69     27.42 o 
   1  15  10      133.05      109.84     57.24 o 
   1   0  11       49.01       67.62      6.40 o 
   2   0  11     1041.77     1046.44     22.37 o 
   3   0  11      674.23      640.92     19.51 o 
   4   0  11        0.96       -6.29      6.29 o 
   5   0  11        2.49       27.55     20.68 o 
  -5   1  11      368.61      451.76     65.14 o 
  -4   1  11        5.30        0.30      7.91 o 
  -3   1  11     1162.20     1135.26     27.23 o 
  -2   1  11      359.37      344.35     15.61 o 
  -1   1  11      322.24      296.83     11.63 o 
   0   1  11      114.21      140.30      8.38 o 
   1   1  11      346.59      337.20     10.72 o 
   2   1  11      357.43      335.48     12.09 o 
   3   1  11     1130.53     1115.94     24.79 o 
   4   1  11        5.67        4.97      8.32 o 
   5   1  11      362.98      408.45     63.21 o 
  -5   2  11       24.70       72.98     26.51 o 
  -4   2  11       84.51       64.69     18.18 o 
  -3   2  11      202.35      214.80     15.06 o 
  -2   2  11      142.61      161.03     10.36 o 
  -1   2  11      661.65      703.88     13.66 o 
   0   2  11      566.31      561.44     11.57 o 
   1   2  11      662.51      709.19     15.51 o 
   2   2  11      140.53      135.80      8.99 o 
   3   2  11      201.97      196.01     27.98 o 
   4   2  11       82.46       73.57     26.63 o 
   5   2  11       24.09       36.87     16.85 o 
  -5   3  11       32.50       54.24     17.29 o 
  -4   3  11      256.67      256.60     30.79 o 
  -3   3  11     1304.71     1213.19     30.27 o 
  -2   3  11       31.71       24.32      5.88 o 
  -1   3  11      873.32      856.60     24.39 o 
   0   3  11       54.69       67.54      4.72 o 
   1   3  11      853.39      842.62     17.64 o 
   2   3  11       30.85       16.79      8.42 o 
   3   3  11     1346.48     1267.38     45.13 o 
   4   3  11      257.64      303.51     51.00 o 
   5   3  11       36.03       98.93     31.87 o 
  -5   4  11        4.24       11.57     30.49 o 
  -4   4  11      168.85      161.73     44.05 o 
  -3   4  11      232.47      227.60     20.36 o 
  -2   4  11      126.00      134.59     11.92 o 
  -1   4  11        7.37       15.87      5.08 o 
   0   4  11        3.74        0.59      2.90 o 
   1   4  11        7.40       24.43      5.75 o 
   2   4  11      131.52      131.68     17.73 o 
   3   4  11      231.03      216.82     22.94 o 
   4   4  11      173.20      217.15     42.03 o 
   5   4  11        4.20       -0.97     14.88 o 
  -5   5  11      173.76      212.42     69.95 o 
  -4   5  11       30.49       97.92     17.82 o 
  -3   5  11     1177.41     1066.83     36.64 o 
  -2   5  11       20.28       20.78      7.40 o 
  -1   5  11      260.66      258.50     11.68 o 
   0   5  11       99.98      105.49      6.48 o 
   1   5  11      264.07      245.69     11.75 o 
   2   5  11       20.80       15.37      7.78 o 
   3   5  11     1138.61     1078.12     74.28 o 
   4   5  11       30.74       16.95     19.01 o 
   5   5  11      173.92      206.40     43.45 o 
  -5   6  11       33.99        7.59     25.05 o 
  -4   6  11      152.63      118.46     23.01 o 
  -3   6  11      219.08      205.17     20.67 o 
  -2   6  11      331.22      339.15     18.39 o 
  -1   6  11       33.07       31.38      7.14 o 
   0   6  11      138.02      133.90      6.44 o 
   1   6  11       33.05       30.82      6.73 o 
   2   6  11      326.36      325.56     15.78 o 
   3   6  11      219.56      178.97     37.44 o 
   4   6  11      147.19      115.07     34.45 o 
   5   6  11       33.34       61.81     25.55 o 
  -5   7  11       88.60      135.26     37.27 o 
  -4   7  11      172.47      191.00     27.97 o 
  -3   7  11      336.43      342.24     24.86 o 
  -2   7  11      118.09      117.16     23.22 o 
  -1   7  11      512.58      551.88     21.28 o 
   0   7  11      184.97      211.72     13.27 o 
   1   7  11      500.04      510.74     23.67 o 
   2   7  11      119.27       96.99     18.71 o 
   3   7  11      336.29      352.26     53.44 o 
   4   7  11      171.92      131.86     38.67 o 
   5   7  11       91.37       72.68     34.87 o 
  -5   8  11       17.31       24.46     23.10 o 
  -4   8  11       51.70       65.08     25.95 o 
  -3   8  11      101.96      117.66     23.08 o 
  -2   8  11      575.15      515.81     33.63 o 
  -1   8  11       84.78       77.11     14.54 o 
   0   8  11       85.01       73.10     13.55 o 
   1   8  11       84.02       87.28     13.44 o 
   2   8  11      585.93      564.61     33.56 o 
   3   8  11      101.32       78.93     30.16 o 
   4   8  11       53.01       22.24     24.89 o 
   5   8  11       17.20       33.70     25.78 o 
  -4   9  11       74.38       83.84     35.69 o 
  -3   9  11      187.54      200.81     24.61 o 
  -2   9  11        5.91        9.44     11.68 o 
  -1   9  11       40.78       58.19     17.32 o 
   0   9  11       21.46       11.30      9.16 o 
   1   9  11       35.62       39.36      9.93 o 
   2   9  11        6.00        7.31     19.35 o 
   3   9  11      184.06      204.04     43.39 o 
   4   9  11       74.48       68.59     32.05 o 
  -4  10  11      263.39      253.16     25.62 o 
  -3  10  11       13.73       25.38     10.27 o 
  -2  10  11      126.86      123.50     28.07 o 
  -1  10  11      316.19      312.29     27.18 o 
   0  10  11     1267.94     1157.91     41.19 o 
   1  10  11      316.53      304.28     21.64 o 
   2  10  11      118.75      124.97     22.44 o 
   3  10  11       13.20       -1.55     17.71 o 
   4  10  11      259.53      263.45     55.51 o 
  -4  11  11       55.70       61.98     14.99 o 
  -3  11  11       41.46       63.28     26.07 o 
  -2  11  11       73.90      102.60     20.98 o 
  -1  11  11       35.23       38.41     14.69 o 
   0  11  11      333.95      321.72     33.71 o 
   1  11  11       32.81       42.74     15.64 o 
   2  11  11       73.43       78.97     19.90 o 
   3  11  11       44.62       27.89     25.13 o 
   4  11  11       56.24       43.03     29.22 o 
  -3  12  11      135.29      113.01     30.20 o 
  -2  12  11      387.36      464.40     43.95 o 
  -1  12  11       20.88      -10.88     10.88 o 
   0  12  11       37.81       41.67     18.37 o 
   1  12  11       21.07       45.19     12.65 o 
   2  12  11      383.59      394.81     36.52 o 
   3  12  11      135.49       98.11     37.91 o 
  -3  13  11       15.26       28.06     21.65 o 
  -2  13  11        1.24        4.88     25.92 o 
  -1  13  11       66.48       41.77     20.44 o 
   0  13  11       28.35       30.80     17.70 o 
   1  13  11       65.53       93.02     17.40 o 
   2  13  11        1.29       11.78     20.03 o 
   3  13  11       13.99       -5.66     22.69 o 
  -2  14  11       29.05       39.43     29.89 o 
  -1  14  11        5.47        9.59     15.50 o 
   0  14  11      191.04      197.44     23.27 o 
   1  14  11        5.29       16.31     26.00 o 
   2  14  11       25.47       20.84     19.51 o 
  -1  15  11        2.03      -20.72     20.72 o 
   0  15  11       82.67       86.91     18.60 o 
   1  15  11        1.82       20.36     25.55 o 
   0   0  12     8953.05     8933.19    178.28 o 
   1   0  12        4.97        0.55      4.56 o 
   2   0  12      620.61      599.39     17.69 o 
   3   0  12      311.45      271.30     15.72 o 
   4   0  12      432.21      410.31     56.79 o 
   5   0  12       25.00       27.92     21.55 o 
  -5   1  12       79.90      144.99     34.80 o 
  -4   1  12       70.30       95.21     26.23 o 
  -3   1  12       91.41       88.75     10.83 o 
  -2   1  12      525.99      557.96     21.07 o 
  -1   1  12      219.53      243.82      9.82 o 
   0   1  12      854.41      927.45     16.18 o 
   1   1  12      220.69      230.63     10.58 o 
   2   1  12      526.46      527.10     16.24 o 
   3   1  12       91.95       86.81     11.14 o 
   4   1  12       70.87        5.04     14.47 o 
   5   1  12       80.42       74.36     25.76 o 
  -5   2  12       38.62       22.38     17.44 o 
  -4   2  12      326.98      326.57     34.05 o 
  -3   2  12       79.04       85.36     11.50 o 
  -2   2  12     1419.79     1407.21     32.38 o 
  -1   2  12       58.62       57.66      5.84 o 
   0   2  12     2860.12     2770.93     29.17 o 
   1   2  12       57.85       61.71      7.11 o 
   2   2  12     1394.16     1369.47     27.00 o 
   3   2  12       77.48       69.68     10.22 o 
   4   2  12      326.28      264.95     47.67 o 
   5   2  12       39.05       81.64     25.00 o 
  -5   3  12       35.14       57.22     21.79 o 
  -4   3  12      392.21      349.64     36.24 o 
  -3   3  12      269.29      237.81     17.10 o 
  -2   3  12      806.81      791.62     22.27 o 
  -1   3  12       90.42      112.28      7.46 o 
   0   3  12       57.81       70.84      4.83 o 
   1   3  12       86.33      106.61      8.60 o 
   2   3  12      803.26      791.14     19.48 o 
   3   3  12      271.17      243.92     15.53 o 
   4   3  12      395.82      368.15     54.77 o 
   5   3  12       33.71       96.48     27.89 o 
  -5   4  12       18.15       42.60     19.77 o 
  -4   4  12      235.99      297.25     48.29 o 
  -3   4  12      574.93      563.15     22.42 o 
  -2   4  12     1682.29     1696.88     27.16 o 
  -1   4  12       63.24       62.31      8.05 o 
   0   4  12     3939.44     3809.01     33.95 o 
   1   4  12       64.47       68.87      7.62 o 
   2   4  12     1662.13     1655.65     42.06 o 
   3   4  12      571.05      517.67     22.63 o 
   4   4  12      239.16      242.44     47.84 o 
   5   4  12       18.44       10.36     22.50 o 
  -5   5  12       16.55       34.94     26.61 o 
  -4   5  12      408.95      389.08     39.12 o 
  -3   5  12      208.78      238.52     22.14 o 
  -2   5  12      233.41      264.81     18.70 o 
  -1   5  12      508.36      525.71     22.36 o 
   0   5  12      304.61      299.68     11.49 o 
   1   5  12      509.46      503.99     15.50 o 
   2   5  12      235.96      210.69     28.66 o 
   3   5  12      202.12      190.47     14.17 o 
   4   5  12      407.76      432.74     63.46 o 
   5   5  12       15.09       24.30     16.15 o 
  -5   6  12       24.48       36.31     15.80 o 
  -4   6  12       11.48        9.60     13.70 o 
  -3   6  12      285.62      273.88     24.13 o 
  -2   6  12     1988.12     1874.96     49.75 o 
  -1   6  12        5.27        1.05      5.93 o 
   0   6  12      298.70      276.75      9.54 o 
   1   6  12        5.58        2.34      9.73 o 
   2   6  12     2003.99     1976.32     64.17 o 
   3   6  12      287.97      327.14     50.57 o 
   4   6  12       12.90       11.51     18.16 o 
   5   6  12       24.77       38.04     28.56 o 
  -5   7  12       32.16       29.90     24.95 o 
  -4   7  12      240.96      228.43     25.53 o 
  -3   7  12       28.10       24.23     18.20 o 
  -2   7  12       58.07       44.68     11.26 o 
  -1   7  12      588.42      590.37     27.50 o 
   0   7  12      302.06      305.00     18.51 o 
   1   7  12      601.55      606.80     34.76 o 
   2   7  12       59.09       47.61     13.15 o 
   3   7  12       30.35        9.99     18.05 o 
   4   7  12      240.10      246.46     52.24 o 
   5   7  12       34.10       47.46     34.72 o 
  -4   8  12      250.66      229.81     17.80 o 
  -3   8  12      147.99      131.80     18.10 o 
  -2   8  12      210.89      216.88     21.54 o 
  -1   8  12       97.45       84.31     17.64 o 
   0   8  12      695.13      676.81     25.63 o 
   1   8  12       96.39       53.29     16.03 o 
   2   8  12      206.92      209.24     25.72 o 
   3   8  12      148.94      117.47     34.08 o 
   4   8  12      247.28      219.03     50.04 o 
  -4   9  12       42.46       41.37     12.77 o 
  -3   9  12       44.12       54.19     13.99 o 
  -2   9  12       69.94       48.34     20.18 o 
  -1   9  12      625.78      671.76     32.61 o 
   0   9  12       33.35       35.19     12.70 o 
   1   9  12      627.58      628.60     27.78 o 
   2   9  12       70.77       46.28     20.97 o 
   3   9  12       42.20       47.29     27.56 o 
   4   9  12       43.34       28.77     23.56 o 
  -4  10  12       59.03       40.08     17.51 o 
  -3  10  12       14.81       26.78     13.24 o 
  -2  10  12      299.63      373.90     33.07 o 
  -1  10  12      240.48      213.75     23.32 o 
   0  10  12      245.15      275.76     59.99 o 
   1  10  12      239.81      217.98     24.20 o 
   2  10  12      296.96      312.61     31.69 o 
   3  10  12       14.66       16.35     20.89 o 
   4  10  12       57.11       84.97     36.62 o 
  -4  11  12       25.55       46.41     14.33 o 
  -3  11  12       34.41       36.84     16.40 o 
  -2  11  12       33.20        0.84     12.88 o 
  -1  11  12       73.46       94.19     17.64 o 
   0  11  12      178.36      202.85     67.61 o 
   1  11  12       66.04       65.55     15.64 o 
   2  11  12       33.36       36.59     16.93 o 
   3  11  12       36.77       25.58     26.62 o 
   4  11  12       26.39       12.96     25.84 o 
  -3  12  12       85.51       57.42     26.59 o 
  -2  12  12      200.94      173.87     28.11 o 
  -1  12  12       30.57       57.37     16.52 o 
   0  12  12      368.52      440.47     40.37 o 
   1  12  12       30.33       48.96     15.45 o 
   2  12  12      195.10      179.38     26.97 o 
   3  12  12       84.49       40.70     31.87 o 
  -2  13  12       15.39       10.10     15.71 o 
  -1  13  12      598.05      666.59     38.40 o 
   0  13  12      115.76      136.95     27.83 o 
   1  13  12      587.53      660.86    109.92 o 
   2  13  12       15.68       26.16     23.25 o 
  -2  14  12       29.01      -26.61     26.61 o 
  -1  14  12       53.49       48.45     16.57 o 
   0  14  12      128.66      116.49     19.89 o 
   1  14  12       53.95       34.63     14.95 o 
   2  14  12       30.84       47.54     23.32 o 
   0  15  12       71.73       42.24     15.86 o 
   1   0  13      420.14      449.37     13.35 o 
   2   0  13      160.09      155.84     10.77 o 
   3   0  13        1.28       10.88      7.30 o 
   4   0  13        5.52       41.01     18.63 o 
   5   0  13       32.45       53.19     22.13 o 
  -5   1  13      103.37      122.09     34.98 o 
  -4   1  13       21.05       56.23     20.96 o 
  -3   1  13      571.96      601.92     24.97 o 
  -2   1  13       30.95       30.70      7.55 o 
  -1   1  13     1607.83     1543.54     24.31 o 
   0   1  13        4.59       -0.88      3.70 o 
   1   1  13     1595.28     1546.24     26.15 o 
   2   1  13       30.99       26.18      6.01 o 
   3   1  13      596.74      607.29     24.41 o 
   4   1  13       21.38       15.54     13.88 o 
   5   1  13      102.98      169.29     42.77 o 
  -5   2  13       38.17       42.64     22.28 o 
  -4   2  13        8.93       28.87     12.94 o 
  -3   2  13      316.88      321.78     18.31 o 
  -2   2  13       68.18       64.23      8.55 o 
  -1   2  13      129.92      139.53      8.45 o 
   0   2  13      503.01      486.28     11.39 o 
   1   2  13      130.08      129.07      9.65 o 
   2   2  13       69.71       69.59     12.30 o 
   3   2  13      316.80      312.47     18.54 o 
   4   2  13        8.46       36.72     15.66 o 
   5   2  13       38.87       54.94     21.55 o 
  -5   3  13       59.18      136.82     35.06 o 
  -4   3  13       35.37       40.79     24.06 o 
  -3   3  13      472.35      484.53     22.83 o 
  -2   3  13      225.15      235.79     11.37 o 
  -1   3  13     1798.54     1759.84     25.00 o 
   0   3  13      227.03      223.53      7.34 o 
   1   3  13     1801.47     1727.46     28.53 o 
   2   3  13      227.42      216.37     18.51 o 
   3   3  13      473.69      487.23     25.91 o 
   4   3  13       34.83       17.74     12.21 o 
   5   3  13       57.45      103.12     30.19 o 
  -5   4  13       27.59       18.74     18.35 o 
  -4   4  13      148.38      163.08     25.77 o 
  -3   4  13       54.71       54.98     11.41 o 
  -2   4  13      264.72      260.95     22.16 o 
  -1   4  13       18.75       19.94      6.05 o 
   0   4  13      175.50      177.81      8.77 o 
   1   4  13       19.00       25.27      7.40 o 
   2   4  13      260.05      266.84     27.89 o 
   3   4  13       55.53       63.68     12.53 o 
   4   4  13      152.67      161.08     41.23 o 
   5   4  13       27.02       32.63     22.99 o 
  -5   5  13      124.77      104.75     38.96 o 
  -4   5  13      167.69      214.31     51.83 o 
  -3   5  13      209.89      225.10     22.27 o 
  -2   5  13      668.04      646.58     24.74 o 
  -1   5  13      300.42      292.28     16.51 o 
   0   5  13      202.51      221.66     12.17 o 
   1   5  13      303.91      322.02     13.29 o 
   2   5  13      664.28      661.18     36.52 o 
   3   5  13      205.53      214.69     31.05 o 
   4   5  13      168.76      138.07     37.95 o 
   5   5  13      124.33       86.92     23.99 o 
  -5   6  13        1.86       11.44     16.67 o 
  -4   6  13       49.77       66.89     19.60 o 
  -3   6  13       89.21       92.78     21.03 o 
  -2   6  13       66.39       76.28     13.62 o 
  -1   6  13      474.50      468.15     19.89 o 
   0   6  13      603.40      583.63     18.62 o 
   1   6  13      473.54      476.88     23.17 o 
   2   6  13       64.33       87.62     19.11 o 
   3   6  13       88.75       78.70     12.88 o 
   4   6  13       51.85       79.67     33.26 o 
   5   6  13        1.98       38.78     27.55 o 
  -5   7  13       24.02      -14.10     14.10 o 
  -4   7  13      283.55      268.93     18.78 o 
  -3   7  13      219.30      245.96     24.35 o 
  -2   7  13      314.28      301.47     24.83 o 
  -1   7  13     1001.66      936.44     35.43 o 
   0   7  13      920.85      886.23     33.01 o 
   1   7  13      998.88      917.83     42.47 o 
   2   7  13      313.05      250.57     26.92 o 
   3   7  13      223.56      242.52     17.54 o 
   4   7  13      281.84      209.18     47.24 o 
   5   7  13       24.39       31.22     28.11 o 
  -4   8  13       62.59       67.43     18.93 o 
  -3   8  13       85.27       82.26     18.10 o 
  -2   8  13      446.00      480.67     31.95 o 
  -1   8  13      120.17       94.34     16.37 o 
   0   8  13      232.02      256.41     22.71 o 
   1   8  13      121.90       95.11     18.70 o 
   2   8  13      454.97      438.99     48.53 o 
   3   8  13       86.28       90.72     30.25 o 
   4   8  13       60.72       74.72     32.64 o 
  -4   9  13       18.65       12.86      9.27 o 
  -3   9  13       54.89       73.34     18.66 o 
  -2   9  13        0.72        2.47      9.74 o 
  -1   9  13       76.73       89.56     17.13 o 
   0   9  13       31.16       32.61     14.03 o 
   1   9  13       78.41       83.78     42.25 o 
   2   9  13        0.76        5.38     13.86 o 
   3   9  13       54.86       50.76     27.45 o 
   4   9  13       18.69       19.51     25.96 o 
  -4  10  13       46.46       32.60     13.95 o 
  -3  10  13       40.87       43.89     15.97 o 
  -2  10  13       81.67      113.86     23.17 o 
  -1  10  13       81.37       81.35     16.91 o 
   0  10  13      639.99      642.48     38.60 o 
   1  10  13       80.89      122.60     34.00 o 
   2  10  13       88.61       87.20     19.96 o 
   3  10  13       40.04       38.83     24.83 o 
   4  10  13       48.31       40.19     29.74 o 
  -3  11  13      188.22      231.38     29.84 o 
  -2  11  13       20.12       37.37     15.68 o 
  -1  11  13      200.09      203.51     23.85 o 
   0  11  13       92.29       69.20     20.40 o 
   1  11  13      203.26      194.66     24.69 o 
   2  11  13       19.76       -9.02     13.18 o 
   3  11  13      192.53      147.52     45.43 o 
  -3  12  13        0.27       31.46     21.09 o 
  -2  12  13      525.63      599.37     42.52 o 
  -1  12  13       18.46        8.16     11.97 o 
   0  12  13      479.71      473.10     38.55 o 
   1  12  13       17.87       12.59     12.15 o 
   2  12  13      526.41      567.30     50.37 o 
   3  12  13        0.21       13.07     24.68 o 
  -2  13  13       39.72       34.14     18.90 o 
  -1  13  13        0.50       14.83     12.39 o 
   0  13  13       33.59       31.49     18.24 o 
   1  13  13        0.83        9.63     10.36 o 
   2  13  13       39.46       70.43     26.32 o 
  -1  14  13      112.96      146.66     22.95 o 
   0  14  13      116.88       95.38     18.46 o 
   1  14  13      112.66      161.47     25.13 o 
   0   0  14     3658.01     3718.94     57.69 o 
   1   0  14      621.92      606.86     15.94 o 
   2   0  14     2363.49     2370.13     47.17 o 
   3   0  14        2.71       -3.90      8.09 o 
   4   0  14        8.34       -3.69     11.91 o 
   5   0  14        4.55       -6.97     13.82 o 
  -5   1  14       40.54      203.42     42.46 o 
  -4   1  14       23.19       77.30     25.89 o 
  -3   1  14      296.08      310.19     22.20 o 
  -2   1  14      266.68      256.06     15.66 o 
  -1   1  14      754.20      795.43     18.22 o 
   0   1  14      729.50      785.53     15.57 o 
   1   1  14      754.42      786.59     17.74 o 
   2   1  14      267.16      270.54     20.71 o 
   3   1  14      294.89      260.88     23.80 o 
   4   1  14       22.67      111.28     29.86 o 
   5   1  14       41.15       40.94     23.76 o 
  -5   2  14        2.63       20.79     16.71 o 
  -4   2  14      103.83       92.07     22.43 o 
  -3   2  14      182.90      164.40     44.93 o 
  -2   2  14      184.69      217.21     10.78 o 
  -1   2  14      490.53      478.06     14.68 o 
   0   2  14       31.90       48.63      6.52 o 
   1   2  14      487.73      474.56     15.41 o 
   2   2  14      172.77      167.35     17.24 o 
   3   2  14      184.89      162.79     20.05 o 
   4   2  14      104.73      125.16     32.37 o 
   5   2  14        2.64       88.23     29.79 o 
  -5   3  14       69.20       81.39     26.88 o 
  -4   3  14       10.22       19.25     13.72 o 
  -3   3  14       16.31       31.89     12.77 o 
  -2   3  14      394.35      379.74     17.29 o 
  -1   3  14       58.12       51.70      6.44 o 
   0   3  14       15.96        8.88      3.23 o 
   1   3  14       55.14       44.06      7.43 o 
   2   3  14      392.95      392.86     28.72 o 
   3   3  14       17.24       17.61      9.93 o 
   4   3  14       10.59       13.86     17.71 o 
   5   3  14       68.45       48.47     22.81 o 
  -5   4  14       34.60       90.31     32.10 o 
  -4   4  14      506.98      470.51     39.49 o 
  -3   4  14       44.64       40.62     13.80 o 
  -2   4  14      378.66      402.92     35.62 o 
  -1   4  14      276.28      261.00     14.58 o 
   0   4  14      143.23      153.49     11.35 o 
   1   4  14      274.02      283.10     13.48 o 
   2   4  14      391.11      390.02     29.84 o 
   3   4  14       44.85       38.14     11.95 o 
   4   4  14      514.48      505.53     71.21 o 
   5   4  14       34.75       67.56     26.16 o 
  -5   5  14      114.08       90.84     46.49 o 
  -4   5  14       36.30       45.05      8.95 o 
  -3   5  14       41.12       11.97     11.10 o 
  -2   5  14      377.06      371.45     31.05 o 
  -1   5  14      594.62      563.81     25.06 o 
   0   5  14       22.69       41.43      7.38 o 
   1   5  14      591.60      552.46     24.70 o 
   2   5  14      379.36      355.84     18.04 o 
   3   5  14       38.00       31.00     11.57 o 
   4   5  14       37.04        7.84     17.39 o 
   5   5  14      112.32      103.67     35.56 o 
  -5   6  14      128.51      193.01     56.16 o 
  -4   6  14      509.67      465.09     23.05 o 
  -3   6  14      125.56       99.00     18.67 o 
  -2   6  14       99.51       66.63     13.50 o 
  -1   6  14      454.08      461.96     33.81 o 
   0   6  14      415.86      463.94     24.87 o 
   1   6  14      452.20      425.77     22.64 o 
   2   6  14      109.56      111.99     20.26 o 
   3   6  14      125.51      126.98     17.54 o 
   4   6  14      503.15      395.18     64.43 o 
   5   6  14      127.61       83.79     36.88 o 
  -4   7  14      212.39      180.79     18.70 o 
  -3   7  14      292.83      260.95     30.01 o 
  -2   7  14       70.24       62.44     13.30 o 
  -1   7  14       96.51      109.20     16.83 o 
   0   7  14      722.14      671.90     40.12 o 
   1   7  14      103.50      141.80     21.62 o 
   2   7  14       69.38       42.06     15.86 o 
   3   7  14      285.16      268.37     21.60 o 
   4   7  14      211.82      173.80     45.86 o 
  -4   8  14       10.40        9.45     18.66 o 
  -3   8  14      200.03      180.71     26.07 o 
  -2   8  14      426.48      424.10     28.37 o 
  -1   8  14      236.88      227.41     22.78 o 
   0   8  14      937.73      935.37     42.74 o 
   1   8  14      239.12      261.04     39.27 o 
   2   8  14      434.30      359.66     36.92 o 
   3   8  14      198.50      183.59     41.98 o 
   4   8  14       12.45      -12.25     17.02 o 
  -4   9  14        8.88       -2.59      9.83 o 
  -3   9  14      264.51      250.38     35.23 o 
  -2   9  14      125.10      147.74     19.84 o 
  -1   9  14      611.78      604.60     31.54 o 
   0   9  14        0.60       -0.62      9.43 o 
   1   9  14      601.23      535.55     53.50 o 
   2   9  14      123.66      196.31     41.06 o 
   3   9  14      262.95      235.29     49.59 o 
   4   9  14        9.08      -10.37     20.15 o 
  -4  10  14       21.69       12.52     14.96 o 
  -3  10  14       57.81       98.04     20.31 o 
  -2  10  14       80.77       96.58     21.07 o 
  -1  10  14      128.69      120.70     19.59 o 
   0  10  14      114.20      136.06     23.63 o 
   1  10  14      128.54       64.46     30.70 o 
   2  10  14       78.32       61.88     18.64 o 
   3  10  14       58.54       28.57     23.32 o 
   4  10  14       23.05       37.40     29.47 o 
  -3  11  14      309.30      371.11     38.31 o 
  -2  11  14        7.84       17.03     26.61 o 
  -1  11  14      223.63      225.22     25.66 o 
   0  11  14       29.30       45.58     18.25 o 
   1  11  14      229.63      164.37     39.74 o 
   2  11  14        7.45       10.67     15.69 o 
   3  11  14      305.39      314.66     59.98 o 
  -3  12  14       44.57       72.50     26.07 o 
  -2  12  14       60.05       93.57     29.74 o 
  -1  12  14      147.24      150.82     22.48 o 
   0  12  14      307.88      287.68     35.31 o 
   1  12  14      147.58      152.07     38.56 o 
   2  12  14       62.78       74.53     28.49 o 
   3  12  14       44.12       59.54     33.63 o 
  -2  13  14        6.47       42.53     17.99 o 
  -1  13  14      263.26      288.76     30.04 o 
   0  13  14       92.54       72.34     22.62 o 
   1  13  14      256.15      374.14     51.71 o 
   2  13  14        6.86       43.47     23.76 o 
  -1  14  14      284.88      270.23     30.07 o 
   0  14  14       45.15       37.69     15.73 o 
   1  14  14      285.00      320.33     51.95 o 
   1   0  15       18.80       18.62      6.89 o 
   2   0  15      372.58      405.80     30.35 o 
   3   0  15      690.09      679.42     36.13 o 
   4   0  15        5.78        3.08     12.74 o 
   5   0  15       94.12      242.14     50.09 o 
  -5   1  15      410.11      403.42     64.34 o 
  -4   1  15       44.86       97.83     28.99 o 
  -3   1  15      960.43      950.12     47.17 o 
  -2   1  15      242.03      219.10     14.43 o 
  -1   1  15      342.13      353.81     14.74 o 
   0   1  15      109.72       99.04      6.87 o 
   1   1  15      346.11      330.18     14.37 o 
   2   1  15      239.07      209.56     25.28 o 
   3   1  15      964.15      918.63     40.85 o 
   4   1  15       43.92       57.30     19.71 o 
   5   1  15      415.51      432.88     65.83 o 
  -5   2  15       15.95       16.25     18.78 o 
  -4   2  15      195.16      266.48     48.15 o 
  -3   2  15      144.10      148.37     22.52 o 
  -2   2  15      170.75      177.83     15.56 o 
  -1   2  15       30.85       23.06      5.91 o 
   0   2  15      255.84      284.84     13.29 o 
   1   2  15       30.53       25.31      7.13 o 
   2   2  15      167.24      189.90     23.73 o 
   3   2  15      142.87      109.56     17.68 o 
   4   2  15      192.74      162.31     36.02 o 
   5   2  15       16.64       61.37     25.19 o 
  -5   3  15      133.44      123.94     34.57 o 
  -4   3  15        0.69        7.57     11.61 o 
  -3   3  15      376.73      355.89     32.90 o 
  -2   3  15      266.54      238.65     27.63 o 
  -1   3  15     1701.02     1650.13     28.10 o 
   0   3  15      798.53      807.97     20.36 o 
   1   3  15     1683.94     1634.57     29.40 o 
   2   3  15      269.16      251.78     27.93 o 
   3   3  15      384.00      424.26     33.91 o 
   4   3  15        0.77        5.19     18.26 o 
   5   3  15      128.47       84.33     30.47 o 
  -5   4  15       70.93       84.17     30.36 o 
  -4   4  15       17.91       21.44      7.93 o 
  -3   4  15        7.68       17.12     23.28 o 
  -2   4  15      170.55      180.39     24.91 o 
  -1   4  15        7.79        9.10      6.21 o 
   0   4  15       81.27       65.96      8.72 o 
   1   4  15        7.96        8.89      8.53 o 
   2   4  15      170.13      161.77     14.45 o 
   3   4  15        7.89       15.31     11.10 o 
   4   4  15       19.60       15.42     21.29 o 
   5   4  15       70.82      149.91     35.71 o 
  -5   5  15       34.03       29.91     45.28 o 
  -4   5  15       13.80       20.57      8.90 o 
  -3   5  15      459.03      448.33     46.06 o 
  -2   5  15        2.04       -8.89      8.89 o 
  -1   5  15     1839.09     1789.57     58.90 o 
   0   5  15      239.70      245.24     14.34 o 
   1   5  15     1856.92     1809.89     44.95 o 
   2   5  15        2.03        8.75      7.90 o 
   3   5  15      455.04      470.86     50.77 o 
   4   5  15       13.49       -5.88     17.66 o 
   5   5  15       37.45       33.80     27.05 o 
  -5   6  15        5.85       99.79     47.01 o 
  -4   6  15      541.87      517.11     45.46 o 
  -3   6  15       50.68       28.98     14.44 o 
  -2   6  15       28.01       16.93     16.32 o 
  -1   6  15      380.44      387.73     34.04 o 
   0   6  15      279.44      278.76     30.45 o 
   1   6  15      378.14      346.86     21.30 o 
   2   6  15       30.02       17.00     19.27 o 
   3   6  15       51.19       45.68     13.68 o 
   4   6  15      540.99      489.84     71.32 o 
   5   6  15        6.22       19.13     24.12 o 
  -4   7  15      107.33       82.83     16.13 o 
  -3   7  15      321.87      311.42     33.26 o 
  -2   7  15      348.32      371.04     26.92 o 
  -1   7  15       87.38       79.90     20.29 o 
   0   7  15       85.26       68.63     25.92 o 
   1   7  15       94.08       68.23     17.66 o 
   2   7  15      349.79      352.88     34.33 o 
   3   7  15      323.23      301.03     24.61 o 
   4   7  15      108.18       96.54     35.02 o 
  -4   8  15       88.12      122.72     19.08 o 
  -3   8  15       83.73      108.49     21.42 o 
  -2   8  15      282.22      301.03     41.79 o 
  -1   8  15      291.27      282.77     25.32 o 
   0   8  15        6.13       15.05     26.94 o 
   1   8  15      293.93      269.89     30.70 o 
   2   8  15      272.90      340.38     48.12 o 
   3   8  15       84.97       68.73     14.69 o 
   4   8  15       83.40       89.26     35.87 o 
  -4   9  15       51.62       62.15     16.06 o 
  -3   9  15      240.01      246.19     30.53 o 
  -2   9  15       21.12        2.63     22.19 o 
  -1   9  15      179.62      191.46     24.37 o 
   0   9  15        8.07       13.20     26.76 o 
   1   9  15      177.94      182.71     38.92 o 
   2   9  15       20.69       10.99     12.68 o 
   3   9  15      238.77      250.33     21.32 o 
   4   9  15       51.23       22.40     28.47 o 
  -3  10  15       35.30       45.71     33.81 o 
  -2  10  15      121.82      118.45     22.78 o 
  -1  10  15        7.94       -7.15     12.55 o 
   0  10  15      155.18      149.02     37.64 o 
   1  10  15        7.77       -1.81     24.10 o 
   2  10  15      122.03      117.88     21.92 o 
   3  10  15       35.30       32.29     25.45 o 
  -3  11  15      103.14       93.21     33.25 o 
  -2  11  15       29.82       46.20     37.26 o 
  -1  11  15      262.96      307.31     28.96 o 
   0  11  15        0.38       10.71     13.64 o 
   1  11  15      261.55      265.79     48.42 o 
   2  11  15       30.29       36.82     25.31 o 
   3  11  15      106.85      101.49     38.78 o 
  -3  12  15        2.06       38.98     34.47 o 
  -2  12  15       99.59      119.84     46.10 o 
  -1  12  15        2.24       32.82     13.67 o 
   0  12  15       20.85       34.36     18.46 o 
   1  12  15        2.49       15.36     27.78 o 
   2  12  15       97.05      117.86     33.06 o 
   3  12  15        2.06      -10.02     22.96 o 
  -2  13  15       22.05       48.98     17.29 o 
  -1  13  15      352.65      394.99     34.93 o 
   0  13  15       99.05      100.90     17.35 o 
   1  13  15      353.49      236.38     46.84 o 
   2  13  15       22.21       57.74     27.19 o 
  -1  14  15        7.06        8.72     33.62 o 
   0  14  15       60.27       52.21     16.69 o 
   1  14  15        6.91        1.79     25.24 o 
   0   0  16      582.78      582.28     22.21 o 
   1   0  16       59.55       60.32      8.84 o 
   2   0  16       18.07        1.72     13.37 o 
   3   0  16        2.09       -6.44      8.45 o 
   4   0  16      938.82      956.68     76.21 o 
   5   0  16       32.17       73.24     26.37 o 
  -5   1  16        7.41       50.68     18.87 o 
  -4   1  16       16.09       36.00     19.21 o 
  -3   1  16       30.16       52.66     15.69 o 
  -2   1  16      196.20      185.51     16.01 o 
  -1   1  16      431.40      430.89     14.90 o 
   0   1  16      160.01      157.83      7.16 o 
   1   1  16      433.56      428.90     16.27 o 
   2   1  16      196.26      165.81     13.27 o 
   3   1  16       30.11       11.52     10.53 o 
   4   1  16       15.97       28.22     17.95 o 
   5   1  16        7.19        1.16     20.44 o 
  -5   2  16       56.61       96.50     31.67 o 
  -4   2  16      178.69      174.21     42.42 o 
  -3   2  16      269.20      180.56     40.98 o 
  -2   2  16     1676.21     1629.86     59.76 o 
  -1   2  16      184.68      189.96     14.44 o 
   0   2  16       24.62       21.75      3.83 o 
   1   2  16      184.61      184.16     12.69 o 
   2   2  16     1686.29     1617.54     35.65 o 
   3   2  16      266.96      255.76     27.36 o 
   4   2  16      179.69      200.15     45.47 o 
   5   2  16       57.45       56.98     23.95 o 
  -5   3  16      143.51      127.32     37.94 o 
  -4   3  16       96.30       89.54     12.31 o 
  -3   3  16      146.10      122.33     32.64 o 
  -2   3  16        1.36       -2.75     10.17 o 
  -1   3  16       21.39       12.03      9.20 o 
   0   3  16      102.71       94.98     10.51 o 
   1   3  16       22.65       22.33     11.45 o 
   2   3  16        1.39      -10.80     10.80 o 
   3   3  16      147.59      114.63     19.61 o 
   4   3  16       96.31       64.31     29.98 o 
   5   3  16      146.19      207.17     48.05 o 
  -5   4  16       82.85      162.18     39.09 o 
  -4   4  16      296.32      277.87     25.10 o 
  -3   4  16      101.42      141.95     22.45 o 
  -2   4  16      138.18      112.38     21.14 o 
  -1   4  16       11.08       19.28     10.49 o 
   0   4  16      635.45      596.65     20.27 o 
   1   4  16       10.68       18.59     10.35 o 
   2   4  16      151.45      177.62     15.53 o 
   3   4  16      101.88       88.91     19.66 o 
   4   4  16      295.45      206.72     46.85 o 
   5   4  16       82.49      166.23     40.31 o 
  -5   5  16        9.34       27.50     19.85 o 
  -4   5  16      211.06      214.55     22.27 o 
  -3   5  16      232.12      165.93     42.98 o 
  -2   5  16       99.37      116.98     22.49 o 
  -1   5  16      618.34      583.99     45.41 o 
   0   5  16      359.71      386.86     25.33 o 
   1   5  16      604.87      528.48     25.61 o 
   2   5  16       98.80       98.05     19.70 o 
   3   5  16      239.57      219.89     24.97 o 
   4   5  16      209.22      187.64     47.61 o 
   5   5  16        9.57       -3.91     20.95 o 
  -4   6  16      194.39      173.63     21.28 o 
  -3   6  16      142.26      126.59     23.21 o 
  -2   6  16      811.38      785.98     44.92 o 
  -1   6  16      392.80      419.29     52.18 o 
   0   6  16       53.36       43.58     18.68 o 
   1   6  16      395.34      391.81     34.98 o 
   2   6  16      796.69      780.18     41.53 o 
   3   6  16      143.77      114.52     25.69 o 
   4   6  16      185.64      212.21     49.41 o 
  -4   7  16      191.31      189.22     26.04 o 
  -3   7  16      110.29      132.85     38.23 o 
  -2   7  16      103.80       74.20     18.01 o 
  -1   7  16      262.80      248.19     43.31 o 
   0   7  16       17.37       29.45     26.71 o 
   1   7  16      268.49      254.61     39.47 o 
   2   7  16      103.11       90.04     20.43 o 
   3   7  16      112.53       84.67     17.23 o 
   4   7  16      192.91      161.10     43.42 o 
  -4   8  16      195.55      230.58     35.98 o 
  -3   8  16       57.17       82.86     17.27 o 
  -2   8  16      195.92      182.54     21.54 o 
  -1   8  16       95.64      102.85     31.61 o 
   0   8  16      181.95      137.28     36.73 o 
   1   8  16       96.05      101.48     35.39 o 
   2   8  16      196.83      243.02     29.87 o 
   3   8  16       57.69       58.68     15.57 o 
   4   8  16      201.85      222.55     51.21 o 
  -4   9  16       67.06       44.10     37.70 o 
  -3   9  16      112.99      141.76     36.38 o 
  -2   9  16      144.99       98.77     20.93 o 
  -1   9  16       75.30       70.34     18.25 o 
   0   9  16        0.41       16.54     27.10 o 
   1   9  16       77.51       87.54     32.41 o 
   2   9  16      143.42      185.14     27.10 o 
   3   9  16      117.19      149.89     25.43 o 
   4   9  16       66.15       78.20     36.75 o 
  -3  10  16        6.12       55.28     17.83 o 
  -2  10  16       13.70       21.47     11.79 o 
  -1  10  16        3.91       17.66     24.16 o 
   0  10  16       18.75       34.97     30.98 o 
   1  10  16        3.95       61.86     29.18 o 
   2  10  16       14.70       23.97     13.29 o 
   3  10  16        6.21      -14.82     20.08 o 
  -3  11  16      145.59      193.42     48.46 o 
  -2  11  16       85.62      120.81     25.34 o 
  -1  11  16       15.72        8.27     11.73 o 
   0  11  16      158.46      186.85     44.66 o 
   1  11  16       18.25       48.89     29.61 o 
   2  11  16       86.74      125.10     34.24 o 
   3  11  16      143.85       71.71     33.73 o 
  -2  12  16       42.47       97.98     35.92 o 
  -1  12  16       15.76       48.73     20.08 o 
   0  12  16      361.21      431.51     63.04 o 
   1  12  16       15.83      119.35     37.68 o 
   2  12  16       42.43       39.74     26.73 o 
  -2  13  16       32.01       23.90     20.25 o 
  -1  13  16       70.79       64.42     23.25 o 
   0  13  16      192.17      225.53     22.29 o 
   1  13  16       72.59      106.71     33.72 o 
   2  13  16       32.14       35.38     26.97 o 
   0  14  16        5.89        8.81     19.72 o 
   1   0  17      195.55      214.70     19.34 o 
   2   0  17      241.02      218.43     18.14 o 
   3   0  17        4.51        7.29     11.28 o 
   4   0  17        3.33       10.81     15.86 o 
   5   0  17        4.79       -4.01     12.49 o 
  -5   1  17       71.94      105.02     31.04 o 
  -4   1  17       51.09       28.75     21.23 o 
  -3   1  17      327.14      258.07     86.99 o 
  -2   1  17      318.40      358.69     34.27 o 
  -1   1  17      225.59      247.76     19.16 o 
   0   1  17       57.42       58.72      7.58 o 
   1   1  17      222.58      258.78     34.38 o 
   2   1  17      320.90      314.51     36.86 o 
   3   1  17      320.20      322.94     31.80 o 
   4   1  17       51.61      113.79     31.51 o 
   5   1  17       71.84       33.00     25.35 o 
  -5   2  17      121.13      123.37     36.42 o 
  -4   2  17       17.73       39.08     25.87 o 
  -3   2  17       29.39       21.09     26.50 o 
  -2   2  17       42.30       38.47     14.12 o 
  -1   2  17      750.85      743.44     24.04 o 
   0   2  17        6.68        0.20      9.75 o 
   1   2  17      749.38      688.01     28.28 o 
   2   2  17       43.28       32.13     10.57 o 
   3   2  17       29.31       21.03     13.55 o 
   4   2  17       17.21       -1.15     18.05 o 
   5   2  17      121.87       33.05     27.33 o 
  -5   3  17      163.91      152.81     40.68 o 
  -4   3  17       33.82       43.67     14.89 o 
  -3   3  17      347.52      343.74     34.50 o 
  -2   3  17       11.14        9.16     14.23 o 
  -1   3  17      277.15      318.15     31.75 o 
   0   3  17       38.56       27.49      7.35 o 
   1   3  17      258.35      272.85     21.35 o 
   2   3  17       11.86        2.92     11.99 o 
   3   3  17      337.15      345.72     29.79 o 
   4   3  17       34.62       43.88     25.40 o 
   5   3  17      163.30      299.25     57.24 o 
  -5   4  17       50.45       63.36     26.63 o 
  -4   4  17       31.38       40.40     15.16 o 
  -3   4  17       99.68       83.84     19.02 o 
  -2   4  17      200.21      195.76     27.62 o 
  -1   4  17      125.31      157.54     24.16 o 
   0   4  17      355.17      359.48     23.28 o 
   1   4  17      126.12      132.66     16.20 o 
   2   4  17      196.80      199.04     26.54 o 
   3   4  17       98.56       83.77     17.98 o 
   4   4  17       31.81       11.19     21.89 o 
   5   4  17       51.14       22.11     26.84 o 
  -4   5  17       54.35       28.80     12.06 o 
  -3   5  17       36.25       25.27     19.09 o 
  -2   5  17       70.47       78.28     21.15 o 
  -1   5  17      199.11      234.59     28.93 o 
   0   5  17       16.03       18.09      8.97 o 
   1   5  17      202.80      217.04     19.42 o 
   2   5  17       69.34       64.88     17.89 o 
   3   5  17       38.79       51.39     15.78 o 
   4   5  17       53.60       30.45     25.24 o 
  -4   6  17       81.45       89.95     22.03 o 
  -3   6  17       18.11        5.76      9.59 o 
  -2   6  17       32.41       33.51     14.74 o 
  -1   6  17      329.77      349.83     49.27 o 
   0   6  17       54.24       74.95     29.70 o 
   1   6  17      329.06      336.90     29.95 o 
   2   6  17       34.54       43.97     34.44 o 
   3   6  17       17.68       26.68     13.24 o 
   4   6  17       78.85       63.02     31.14 o 
  -4   7  17        7.55       29.09     13.06 o 
  -3   7  17      165.90      223.85     29.34 o 
  -2   7  17      235.60      241.90     35.53 o 
  -1   7  17      190.84      180.75     39.62 o 
   0   7  17       11.52       -1.09     24.88 o 
   1   7  17      200.39      179.71     26.64 o 
   2   7  17      235.84      253.69     54.77 o 
   3   7  17      164.69      209.30     36.53 o 
   4   7  17        7.89       -1.56     20.89 o 
  -4   8  17      118.65      147.66     25.41 o 
  -3   8  17       33.75       56.45     19.18 o 
  -2   8  17      232.30      281.95     35.18 o 
  -1   8  17       30.57       53.02     26.73 o 
   0   8  17      322.48      338.31     51.27 o 
   1   8  17       30.83       46.25     30.57 o 
   2   8  17      235.33      292.41     58.79 o 
   3   8  17       33.36       31.41     15.89 o 
   4   8  17      120.31       81.45     37.48 o 
  -4   9  17      139.81      162.94     25.02 o 
  -3   9  17       18.45       26.35     34.15 o 
  -2   9  17       17.09       37.35     25.79 o 
  -1   9  17      249.83      166.92     40.20 o 
   0   9  17       88.71       76.56     34.98 o 
   1   9  17      239.06      183.10     41.53 o 
   2   9  17       17.21       13.38     15.65 o 
   3   9  17       18.75       14.92     13.38 o 
   4   9  17      139.68      179.96     49.63 o 
  -3  10  17        8.63       22.27     19.55 o 
  -2  10  17      177.20      147.13     30.84 o 
  -1  10  17       68.21       49.50     24.61 o 
   0  10  17       50.47        3.10     29.29 o 
   1  10  17       67.37       82.60     33.27 o 
   2  10  17      179.09      224.74     40.99 o 
   3  10  17        8.85       16.17     12.77 o 
  -3  11  17      142.49      171.22     47.03 o 
  -2  11  17      193.52      242.76     31.77 o 
  -1  11  17       43.57       86.02     52.54 o 
   0  11  17        1.95      -27.51     27.51 o 
   1  11  17       40.06       22.99     29.74 o 
   2  11  17      194.31      154.73     35.13 o 
   3  11  17      139.47      135.28     43.82 o 
  -2  12  17      110.94       60.29     22.42 o 
  -1  12  17       35.26       38.92     17.62 o 
   0  12  17      346.12      343.38     58.73 o 
   1  12  17       35.14      -25.38     25.38 o 
   2  12  17      104.63      135.21     36.01 o 
  -1  13  17        1.04       16.10     14.92 o 
   0  13  17      142.15      157.16     22.66 o 
   1  13  17        1.45      -18.79     24.13 o 
   0   0  18     2253.04     2299.45     68.24 o 
   1   0  18      822.52      795.16     30.68 o 
   2   0  18      629.02      627.15     38.64 o 
   3   0  18       23.86       27.05     11.30 o 
   4   0  18       50.24       70.06     23.89 o 
   5   0  18        4.26        1.46     15.16 o 
  -5   1  18       63.55      128.09     35.14 o 
  -4   1  18       23.61       -2.50     15.70 o 
  -3   1  18       84.86       48.95     15.16 o 
  -2   1  18      403.53      378.85     36.31 o 
  -1   1  18      156.63      143.72     17.32 o 
   0   1  18       15.93        6.69      8.68 o 
   1   1  18      156.26      156.16     17.41 o 
   2   1  18      401.66      386.72     36.00 o 
   3   1  18       85.72       75.53     18.26 o 
   4   1  18       23.51       24.88     21.19 o 
   5   1  18       62.71       57.69     26.30 o 
  -5   2  18       76.97       52.86     25.88 o 
  -4   2  18      344.04      321.49     43.43 o 
  -3   2  18       13.24       18.01     10.90 o 
  -2   2  18      434.88      479.47     34.48 o 
  -1   2  18      155.13      165.98     18.41 o 
   0   2  18     1532.12     1511.47     29.69 o 
   1   2  18      156.55      141.76     16.45 o 
   2   2  18      430.27      406.58     34.27 o 
   3   2  18       12.44        1.49     16.54 o 
   4   2  18      353.87      352.86     62.66 o 
   5   2  18       75.94      128.83     38.64 o 
  -5   3  18        1.36      166.16     36.17 o 
  -4   3  18       26.83       12.15      9.52 o 
  -3   3  18       15.88       25.22     13.25 o 
  -2   3  18       95.93       63.17     33.84 o 
  -1   3  18       53.80       42.54     16.89 o 
   0   3  18     1843.54     1768.12     37.98 o 
   1   3  18       55.43       59.41     12.84 o 
   2   3  18       96.16       90.40     21.08 o 
   3   3  18       15.65       25.50     13.25 o 
   4   3  18       27.34       15.96     21.14 o 
  -4   4  18      356.40      351.15     27.85 o 
  -3   4  18      219.39      238.81     42.90 o 
  -2   4  18      816.66      772.31     44.00 o 
  -1   4  18      283.49      288.12     31.49 o 
   0   4  18      986.88      989.57     26.20 o 
   1   4  18      286.40      276.54     20.77 o 
   2   4  18      806.57      805.53     43.64 o 
   3   4  18      219.16      227.62     27.77 o 
   4   4  18      355.03      370.97     63.83 o 
  -4   5  18       14.72       23.41     12.28 o 
  -3   5  18       99.64      113.45     21.20 o 
  -2   5  18       18.34       29.07     13.49 o 
  -1   5  18      389.90      375.40     36.59 o 
   0   5  18      429.64      376.99     48.94 o 
   1   5  18      386.87      406.01     33.39 o 
   2   5  18       18.04       22.58     13.82 o 
   3   5  18       98.01       66.95     18.40 o 
   4   5  18       14.92        9.10     21.84 o 
  -4   6  18       72.20      100.89     47.06 o 
  -3   6  18       51.30       96.61     19.24 o 
  -2   6  18      587.55      623.92     41.27 o 
  -1   6  18      360.71      369.70     36.94 o 
   0   6  18       42.25       62.73     30.15 o 
   1   6  18      357.34      353.76     56.71 o 
   2   6  18      587.89      566.40     37.77 o 
   3   6  18       50.91       68.32     17.69 o 
   4   6  18       71.59       48.07     30.35 o 
  -4   7  18      145.87      143.58     23.00 o 
  -3   7  18       60.64       78.28     39.21 o 
  -2   7  18       66.72       75.29     20.08 o 
  -1   7  18      441.68      436.80     57.03 o 
   0   7  18       33.72        0.14     26.48 o 
   1   7  18      453.60      455.06     34.62 o 
   2   7  18       68.15       51.49     38.24 o 
   3   7  18       56.47       46.89     17.15 o 
   4   7  18      147.39      117.58     41.55 o 
  -4   8  18       47.10       80.37     35.52 o 
  -3   8  18       29.14       61.14     15.80 o 
  -2   8  18      425.25      449.87     42.67 o 
  -1   8  18      177.27      212.63     41.19 o 
   0   8  18      944.63      856.92     68.35 o 
   1   8  18      177.18      205.84     43.23 o 
   2   8  18      418.28      458.36     37.82 o 
   3   8  18       29.53       53.72     16.64 o 
   4   8  18       43.01       35.77     28.54 o 
  -3   9  18       48.18      114.57     21.09 o 
  -2   9  18       35.91       48.95     16.41 o 
  -1   9  18       51.47       50.27     23.27 o 
   0   9  18       10.19        6.20     26.50 o 
   1   9  18       50.98       64.27     30.34 o 
   2   9  18       36.71       33.86     16.29 o 
   3   9  18       47.81       51.03     16.81 o 
  -3  10  18        2.07       -0.84     16.53 o 
  -2  10  18      121.34      115.87     25.12 o 
  -1  10  18       18.11       53.83     23.89 o 
   0  10  18      115.77       91.04     38.29 o 
   1  10  18       18.04      -18.13     23.41 o 
   2  10  18      124.52      187.21     40.72 o 
   3  10  18        1.99       20.92     17.42 o 
  -2  11  18       13.44       25.14     20.95 o 
  -1  11  18      231.94      254.64     51.41 o 
   0  11  18       84.03      139.50     42.66 o 
   1  11  18      227.02      372.95     54.95 o 
   2  11  18       12.87       16.80     16.47 o 
  -2  12  18       94.73      127.00     21.54 o 
  -1  12  18        7.53      234.39     43.57 o 
   0  12  18      280.51      279.61     56.61 o 
   1  12  18        7.54       39.27     31.39 o 
   2  12  18       92.02      133.75     35.67 o 
  -1  13  18      247.69      294.91     53.64 o 
   0  13  18        0.01      -15.92     28.46 o 
   1  13  18      239.77      235.37     49.97 o 
   1   0  19       81.89       96.04     32.38 o 
   2   0  19      265.82      241.54     30.34 o 
   3   0  19        1.14       -1.53      9.56 o 
   4   0  19      179.29      169.35     17.79 o 
   5   0  19       27.89       24.53     27.61 o 
  -5   1  19       86.89       93.05     31.09 o 
  -4   1  19       17.47        1.00     13.46 o 
  -3   1  19      275.55      277.28     32.73 o 
  -2   1  19       31.06       54.46     16.75 o 
  -1   1  19     1422.29     1426.62     43.56 o 
   0   1  19      284.69      283.61     21.35 o 
   1   1  19     1436.61     1380.44     87.31 o 
   2   1  19       31.89       27.27     14.83 o 
   3   1  19      268.14      292.18     52.30 o 
   4   1  19       18.04        7.04     20.60 o 
   5   1  19       92.33      189.83     45.71 o 
  -4   2  19       63.12       93.36     41.92 o 
  -3   2  19       43.53       76.49     17.12 o 
  -2   2  19      201.07      189.52     26.97 o 
  -1   2  19       82.45       82.75     14.35 o 
   0   2  19        0.01       -6.47      7.41 o 
   1   2  19       83.01       81.22     35.26 o 
   2   2  19      202.98      174.03     26.85 o 
   3   2  19       43.65       32.54     15.11 o 
   4   2  19       64.20       88.96     35.42 o 
  -4   3  19       10.49       27.11     25.99 o 
  -3   3  19      298.88      316.74     53.89 o 
  -2   3  19       34.03       23.18     28.48 o 
  -1   3  19      713.33      715.55     41.54 o 
   0   3  19       36.74       47.85      7.03 o 
   1   3  19      688.07      675.01     69.88 o 
   2   3  19       33.10       12.84     15.46 o 
   3   3  19      310.36      309.90     33.01 o 
   4   3  19       10.13       -9.98     19.83 o 
  -4   4  19       60.99       33.43     26.47 o 
  -3   4  19      133.78      153.89     28.07 o 
  -2   4  19      201.40      201.64     28.97 o 
  -1   4  19      235.32      219.60     28.53 o 
   0   4  19      400.92      377.70     29.22 o 
   1   4  19      236.35      252.48     30.36 o 
   2   4  19      207.16      238.12     30.98 o 
   3   4  19      134.19      148.55     24.37 o 
   4   4  19       63.25       87.24     37.17 o 
  -4   5  19       15.11       40.95     14.46 o 
  -3   5  19      157.77      157.40     24.20 o 
  -2   5  19       21.41       23.79     11.18 o 
  -1   5  19      891.36      821.12     58.72 o 
   0   5  19      103.04       59.05     30.12 o 
   1   5  19      911.32      874.88     44.70 o 
   2   5  19       20.72       16.40     14.98 o 
   3   5  19      152.83      154.84     47.19 o 
   4   5  19       15.16        4.50     20.27 o 
  -4   6  19       76.70      109.06     20.63 o 
  -3   6  19       43.43       30.38     14.19 o 
  -2   6  19       42.97       21.66     14.58 o 
  -1   6  19       81.37       67.47     18.77 o 
   0   6  19       66.36      105.24     32.52 o 
   1   6  19       81.86       51.93     18.84 o 
   2   6  19       46.47       76.40     29.76 o 
   3   6  19       44.61       50.68     17.14 o 
   4   6  19       79.99       56.04     31.13 o 
  -4   7  19       20.33       31.50     21.79 o 
  -3   7  19      192.06      246.95     41.62 o 
  -2   7  19       35.47       41.37     17.65 o 
  -1   7  19      276.79      268.91     32.61 o 
   0   7  19      122.76      124.10     35.61 o 
   1   7  19      268.32      285.99     49.17 o 
   2   7  19       34.62       55.05     41.48 o 
   3   7  19      192.88      160.19     24.80 o 
   4   7  19       19.82       34.92     25.40 o 
  -3   8  19       80.80      115.46     21.29 o 
  -2   8  19      246.75      273.39     35.63 o 
  -1   8  19      154.39      197.58     39.64 o 
   0   8  19      323.26      312.41     51.66 o 
   1   8  19      152.09      139.74     38.86 o 
   2   8  19      239.81      239.49     31.22 o 
   3   8  19       79.76       62.76     19.20 o 
  -3   9  19       94.21      133.55     23.97 o 
  -2   9  19       59.16       46.07     74.15 o 
  -1   9  19      318.29      296.54     49.53 o 
   0   9  19      387.46      285.00     51.00 o 
   1   9  19      320.96      332.96     52.26 o 
   2   9  19       58.73       36.51     36.21 o 
   3   9  19       95.95      122.18     22.75 o 
  -3  10  19        6.59      -11.04     11.04 o 
  -2  10  19       76.83      174.38     29.83 o 
  -1  10  19       53.25       10.00     21.76 o 
   0  10  19      420.20      515.71     65.79 o 
   1  10  19       54.64       72.93     34.87 o 
   2  10  19       76.55       86.86     34.39 o 
   3  10  19        6.79       22.83     15.26 o 
  -2  11  19       15.18       37.09     15.01 o 
  -1  11  19       82.30       23.07     27.61 o 
   0  11  19       21.64       53.96     36.48 o 
   1  11  19       79.93      108.24     36.78 o 
   2  11  19       14.84       24.43     23.36 o 
  -1  12  19       10.86       41.04     27.08 o 
   0  12  19       43.09       29.81     18.80 o 
   1  12  19       11.18      -23.64     23.64 o 
   0   0  20       79.05       38.69     16.40 o 
   1   0  20        9.56       21.92     11.18 o 
   2   0  20      610.48      529.84     37.70 o 
   3   0  20       21.62       29.68     14.43 o 
   4   0  20      261.62      302.89     33.77 o 
  -4   1  20       82.35       88.70     20.13 o 
  -3   1  20       25.72       19.40     14.06 o 
  -2   1  20      132.99      125.75     23.69 o 
  -1   1  20      171.26      190.33     20.97 o 
   0   1  20      340.98      386.74     23.88 o 
   1   1  20      172.59      167.28     52.39 o 
   2   1  20      134.23      101.08     21.93 o 
   3   1  20       24.94       30.87     14.33 o 
   4   1  20       81.99       78.24     14.37 o 
  -4   2  20       10.96       17.11     12.08 o 
  -3   2  20       23.37       30.87     23.86 o 
  -2   2  20      401.17      384.96     46.49 o 
  -1   2  20      596.16      606.30     42.86 o 
   0   2  20       74.53       87.82     17.71 o 
   1   2  20      592.35      597.99     38.18 o 
   2   2  20      408.08      416.24     62.68 o 
   3   2  20       23.22        3.66     14.36 o 
   4   2  20        9.81       19.12     25.17 o 
  -4   3  20       33.76       51.41     15.01 o 
  -3   3  20      119.06      149.43     40.41 o 
  -2   3  20      310.52      251.70     62.43 o 
  -1   3  20      409.41      395.62     38.93 o 
   0   3  20      227.07      256.60     28.51 o 
   1   3  20      403.18      442.25     35.93 o 
   2   3  20      309.37      319.59     36.63 o 
   3   3  20      115.78      128.66     23.76 o 
   4   3  20       33.71       10.40     24.56 o 
  -4   4  20       89.06       60.18     17.42 o 
  -3   4  20       29.62       48.39     14.83 o 
  -2   4  20       17.86       28.76     16.12 o 
  -1   4  20       43.57       43.57     16.66 o 
   0   4  20     1941.03     1881.94     70.23 o 
   1   4  20       41.80       25.67     15.76 o 
   2   4  20       19.21        6.06     22.09 o 
   3   4  20       30.29       36.78     16.60 o 
   4   4  20       93.26       52.33     30.98 o 
  -4   5  20       54.76       49.07     33.94 o 
  -3   5  20       31.96       28.57     34.02 o 
  -2   5  20      101.75       64.72     19.26 o 
  -1   5  20      176.46      224.31     31.47 o 
   0   5  20      171.73      184.36     39.56 o 
   1   5  20      178.09      160.70     25.37 o 
   2   5  20      102.19       81.11     22.50 o 
   3   5  20       32.47       14.83     13.92 o 
   4   5  20       54.19       35.31     27.55 o 
  -4   6  20       52.82       81.00     46.95 o 
  -3   6  20       23.85       22.09     12.69 o 
  -2   6  20       46.04       43.77     16.62 o 
  -1   6  20       99.42      151.44     35.12 o 
   0   6  20      247.93      326.82     48.56 o 
   1   6  20       98.44      117.66     34.03 o 
   2   6  20       49.45       63.58     30.85 o 
   3   6  20       23.97       13.72     14.71 o 
   4   6  20       48.53       50.24     33.46 o 
  -4   7  20       30.40       57.82     30.19 o 
  -3   7  20      174.94      214.03     57.78 o 
  -2   7  20       21.12       27.52     15.47 o 
  -1   7  20      117.56      215.65     37.49 o 
   0   7  20      136.85      107.24     34.67 o 
   1   7  20      115.93      198.44     43.09 o 
   2   7  20       21.07       44.74     16.96 o 
   3   7  20      171.31      193.19     39.59 o 
   4   7  20       30.49       41.27     29.56 o 
  -3   8  20       26.68       72.73     30.59 o 
  -2   8  20        9.45       22.31     13.63 o 
  -1   8  20      199.94      188.68     28.93 o 
   0   8  20       21.33       22.00     28.09 o 
   1   8  20      201.55      192.85     44.11 o 
   2   8  20       10.53       23.30     23.74 o 
   3   8  20       26.67       28.52     20.11 o 
  -3   9  20      144.19      191.22     28.66 o 
  -2   9  20       50.48       88.27     21.41 o 
  -1   9  20      203.37      205.82     44.56 o 
   0   9  20       30.12       69.79     31.76 o 
   1   9  20      208.53      238.00     48.12 o 
   2   9  20       50.62      130.89     30.85 o 
   3   9  20      148.53      159.61     26.11 o 
  -2  10  20       79.99      130.38     25.67 o 
  -1  10  20       35.19       37.02     24.47 o 
   0  10  20       44.56      109.98     38.67 o 
   1  10  20       35.46       81.69     36.70 o 
   2  10  20       79.85       65.00     33.16 o 
  -2  11  20       34.36       52.32     17.91 o 
  -1  11  20      247.75      343.47     54.66 o 
   0  11  20        7.74       40.98     34.31 o 
   1  11  20      243.75      218.76     49.25 o 
   2  11  20       33.32       62.66     31.92 o 
   0  12  20       37.92      -23.93     29.78 o 
   1  12  20       40.62       37.29     33.12 o 
   1   0  21       58.44       53.89     14.21 o 
   2   0  21      223.46      223.48     31.57 o 
   3   0  21       18.34       13.36     14.42 o 
   4   0  21      119.17      140.52     20.94 o 
  -4   1  21        7.76       19.99     11.98 o 
  -3   1  21      301.44      315.03     36.05 o 
  -2   1  21       77.55       83.05     22.78 o 
  -1   1  21      392.09      438.23     27.80 o 
   0   1  21      279.23      285.20     26.51 o 
   1   1  21      386.21      474.84     37.75 o 
   2   1  21       76.26       84.59     21.47 o 
   3   1  21      308.70      380.73     40.46 o 
   4   1  21        7.90        8.30     11.14 o 
  -4   2  21       57.76       72.73     46.09 o 
  -3   2  21       75.22       67.20     18.50 o 
  -2   2  21        8.00        8.97     13.98 o 
  -1   2  21       12.99       25.87     17.55 o 
   0   2  21      248.66      288.36     26.12 o 
   1   2  21       13.18       26.57     17.20 o 
   2   2  21        8.26        0.77     11.63 o 
   3   2  21       75.67       24.59     12.73 o 
   4   2  21       58.82       41.87     27.75 o 
  -4   3  21      154.07      161.20     34.65 o 
  -3   3  21      370.71      427.72     52.89 o 
  -2   3  21      194.81      161.88     28.46 o 
  -1   3  21      676.59      721.53     44.26 o 
   0   3  21       65.53       79.91     15.76 o 
   1   3  21      673.55      694.25     48.33 o 
   2   3  21      193.31      188.64     29.07 o 
   3   3  21      370.82      330.10     37.99 o 
   4   3  21      152.20       82.80     33.40 o 
  -4   4  21       89.55       69.41     19.35 o 
  -3   4  21       39.69       83.64     44.89 o 
  -2   4  21      425.30      432.49     43.55 o 
  -1   4  21       97.44       94.31     24.63 o 
   0   4  21       10.09       40.02     28.02 o 
   1   4  21       97.42       88.88     20.12 o 
   2   4  21      418.95      441.15     62.65 o 
   3   4  21       39.23       15.80     14.71 o 
   4   4  21       88.29      111.75     42.15 o 
  -4   5  21      102.34      140.00     32.47 o 
  -3   5  21      245.08      270.70     33.28 o 
  -2   5  21       41.62       21.69     16.08 o 
  -1   5  21      425.78      399.86     46.81 o 
   0   5  21      867.07      873.07     66.73 o 
   1   5  21      435.90      447.65     36.02 o 
   2   5  21       43.10       52.36     25.34 o 
   3   5  21      244.99      251.94     32.58 o 
   4   5  21      103.65       81.65     36.86 o 
  -4   6  21        8.82       45.34     15.40 o 
  -3   6  21       27.71       44.48     13.87 o 
  -2   6  21       10.39       27.93     13.48 o 
  -1   6  21       17.66       26.00     28.91 o 
   0   6  21      576.69      491.39     53.11 o 
   1   6  21       18.07       13.12     15.67 o 
   2   6  21        9.73       12.27     14.71 o 
   3   6  21       28.07       15.09     15.79 o 
   4   6  21        8.12        1.21     25.41 o 
  -3   7  21      158.92      200.21     30.08 o 
  -2   7  21      154.83      175.55     30.42 o 
  -1   7  21      345.38      328.86     37.00 o 
   0   7  21      107.75       92.40     33.22 o 
   1   7  21      343.65      416.03     59.01 o 
   2   7  21      156.03      168.52     26.83 o 
   3   7  21      156.87      221.26     54.38 o 
  -3   8  21        7.76       38.66     20.56 o 
  -2   8  21      158.52      199.45     31.60 o 
  -1   8  21       30.03       47.59     16.87 o 
   0   8  21       87.95      100.94     34.55 o 
   1   8  21       29.83       32.06     30.60 o 
   2   8  21      160.48      239.29     47.47 o 
   3   8  21        8.07       25.28     16.41 o 
  -3   9  21      130.65      165.35     27.78 o 
  -2   9  21        1.23       30.11     33.59 o 
  -1   9  21      171.49      226.49     44.34 o 
   0   9  21      119.84      113.93     36.82 o 
   1   9  21      178.60      232.90     49.25 o 
   2   9  21        1.21       52.15     24.58 o 
   3   9  21      135.54      120.53     24.09 o 
  -2  10  21       44.93      104.71     23.67 o 
  -1  10  21       64.12       96.43     32.28 o 
   0  10  21       19.59       12.26     31.50 o 
   1  10  21       64.16       68.65     38.02 o 
   2  10  21       43.20      144.86     34.29 o 
  -1  11  21      153.73      131.27     38.40 o 
   0  11  21       62.72      111.85     41.45 o 
   1  11  21      150.42      135.71     45.09 o 
   0  12  21        8.36        5.72     33.02 o 
   0   0  22      106.73      139.38     34.06 o 
   1   0  22        0.17       -4.97      8.89 o 
   2   0  22      190.93      213.66     49.18 o 
   3   0  22        8.95       39.08     16.46 o 
   4   0  22      125.13      134.42     21.96 o 
  -4   1  22       12.38       13.73     13.49 o 
  -3   1  22        4.08       11.25     19.75 o 
  -2   1  22        4.49       13.17     13.76 o 
  -1   1  22      195.43      228.39     24.31 o 
   0   1  22      328.53      328.73     51.13 o 
   1   1  22      196.32      214.45     24.13 o 
   2   1  22        4.47       13.22     13.78 o 
   3   1  22        3.89       16.26     15.12 o 
   4   1  22       12.15       17.53     13.49 o 
  -4   2  22      319.21      330.48     42.18 o 
  -3   2  22       89.16      107.83     23.47 o 
  -2   2  22      310.73      316.84     37.48 o 
  -1   2  22      551.21      548.26     40.24 o 
   0   2  22      869.21      922.26     38.79 o 
   1   2  22      557.00      580.52     41.03 o 
   2   2  22      311.72      368.48     38.97 o 
   3   2  22       90.83      129.07     37.40 o 
   4   2  22      318.48      297.10     24.96 o 
  -4   3  22        9.06       28.36     30.29 o 
  -3   3  22      252.29      244.08     32.36 o 
  -2   3  22       54.65       39.98     18.58 o 
  -1   3  22      320.84      422.74     41.93 o 
   0   3  22       18.37        5.04     10.21 o 
   1   3  22      320.69      260.11     33.32 o 
   2   3  22       54.11       48.36     18.50 o 
   3   3  22      253.54      236.87     51.27 o 
   4   3  22        9.26       39.37     29.21 o 
  -4   4  22      125.36      169.04     25.92 o 
  -3   4  22       54.35       35.90     19.46 o 
  -2   4  22       99.38      122.10     30.47 o 
  -1   4  22       22.73       34.44     16.48 o 
   0   4  22       64.91       50.13     18.08 o 
   1   4  22       23.59       22.71     20.29 o 
   2   4  22       97.22       97.93     24.42 o 
   3   4  22       53.67       54.89     18.84 o 
   4   4  22      120.77      135.67     45.56 o 
  -4   5  22       32.73        9.60     40.87 o 
  -3   5  22       68.64      108.91     83.54 o 
  -2   5  22       19.87       13.85     14.20 o 
  -1   5  22      184.22      171.16     28.30 o 
   0   5  22      119.85       82.53     32.34 o 
   1   5  22      179.45      144.15     24.55 o 
   2   5  22       19.34       22.05     16.93 o 
   3   5  22       72.20       68.49     20.99 o 
   4   5  22       32.63       24.47     28.33 o 
  -3   6  22        2.84       -6.43     41.41 o 
  -2   6  22      351.60      355.14     40.71 o 
  -1   6  22      154.86      192.16     29.38 o 
   0   6  22      597.75      541.43     64.54 o 
   1   6  22      153.20      159.50     41.04 o 
   2   6  22      359.09      380.29     41.23 o 
   3   6  22        3.00        8.28     15.15 o 
  -3   7  22      107.73       89.42     56.98 o 
  -2   7  22        7.23       10.57     17.61 o 
  -1   7  22       15.21       21.56     13.47 o 
   0   7  22        1.15        0.98     22.25 o 
   1   7  22       15.72       -7.37     25.21 o 
   2   7  22        7.07       31.22     19.40 o 
   3   7  22      107.23      136.97     26.36 o 
  -3   8  22       37.00       12.07     31.68 o 
  -2   8  22      321.34      284.99     38.78 o 
  -1   8  22        7.83      -18.24     25.59 o 
   0   8  22        9.42      -21.26     21.26 o 
   1   8  22        8.00        5.12     26.67 o 
   2   8  22      319.28      356.37     50.70 o 
   3   8  22       36.44       59.61     20.71 o 
  -2   9  22       90.02      155.32     28.08 o 
  -1   9  22       66.59      100.91     25.23 o 
   0   9  22       73.18       41.33     29.45 o 
   1   9  22       64.99       46.25     35.66 o 
   2   9  22       89.39      171.76     36.35 o 
  -2  10  22       23.73       57.43     19.72 o 
  -1  10  22       25.05       63.33     25.28 o 
   0  10  22      416.76      488.95     65.50 o 
   1  10  22       25.34       23.75     33.70 o 
  -1  11  22      244.56      234.69     52.80 o 
   0  11  22       87.08       86.32     41.61 o 
   1  11  22      252.76      260.94     53.90 o 
   1   0  23      587.12      549.10     34.36 o 
   2   0  23        3.78       15.09     15.58 o 
   3   0  23        9.40       31.44     21.43 o 
   4   0  23        0.37        9.72     13.99 o 
  -4   1  23        5.23      -15.37     36.19 o 
  -3   1  23      236.03      167.04     28.84 o 
  -2   1  23      129.66      108.42     33.94 o 
  -1   1  23      131.85      165.93     28.71 o 
   0   1  23       35.40       27.31     16.65 o 
   1   1  23      135.52      151.30     34.20 o 
   2   1  23      128.03      140.23     40.02 o 
   3   1  23      227.42      226.66     32.96 o 
   4   1  23        4.74       22.76     14.19 o 
  -4   2  23       25.83       26.43     39.62 o 
  -3   2  23      154.52      158.13     27.49 o 
  -2   2  23       48.58       43.94     20.04 o 
  -1   2  23       40.48       32.47     22.14 o 
   0   2  23       53.14       54.74     16.58 o 
   1   2  23       40.59       56.16     23.23 o 
   2   2  23       49.74       56.68     21.06 o 
   3   2  23      153.68      108.73     24.42 o 
   4   2  23       25.69       24.39     14.02 o 
  -4   3  23       58.84      115.94     28.78 o 
  -3   3  23       83.30       90.24     33.20 o 
  -2   3  23       39.56       16.76     15.97 o 
  -1   3  23       85.86       73.32     21.28 o 
   0   3  23       29.68       36.32     14.20 o 
   1   3  23       79.49       49.94     50.89 o 
   2   3  23       41.08       31.86     16.76 o 
   3   3  23       86.81       83.54     21.81 o 
   4   3  23       59.02       60.24     34.05 o 
  -4   4  23        0.63       30.94     19.31 o 
  -3   4  23        7.72       16.23     12.59 o 
  -2   4  23       52.94       46.98     20.28 o 
  -1   4  23        8.28       15.43     13.68 o 
   0   4  23      148.59      157.46     27.94 o 
   1   4  23        8.54        4.13     14.48 o 
   2   4  23       52.38       26.13     17.40 o 
   3   4  23        7.48       19.94     24.30 o 
   4   4  23        0.90       -2.86     20.42 o 
  -3   5  23      184.55      251.34     34.20 o 
  -2   5  23        2.00       21.12     16.59 o 
  -1   5  23       25.61       52.46     17.88 o 
   0   5  23       11.11       27.83     24.53 o 
   1   5  23       29.72       28.21     15.44 o 
   2   5  23        2.24        9.46     19.56 o 
   3   5  23      180.47      150.93     28.33 o 
  -3   6  23       17.14       -1.48     12.33 o 
  -2   6  23       47.74       52.02     47.67 o 
  -1   6  23       13.35       23.55     18.67 o 
   0   6  23      775.01      827.98     66.54 o 
   1   6  23       13.11       42.51     27.67 o 
   2   6  23       48.71       62.00     21.40 o 
   3   6  23       17.23       31.63     18.62 o 
  -3   7  23        9.61       24.75     16.94 o 
  -2   7  23       28.01       11.13     12.70 o 
  -1   7  23       25.32       55.42     19.73 o 
   0   7  23        2.81       17.91     25.82 o 
   1   7  23       23.58       -0.93     29.98 o 
   2   7  23       27.73       45.22     20.63 o 
   3   7  23       10.57       27.95     20.65 o 
  -2   8  23       41.22       17.96     32.44 o 
  -1   8  23       32.33       33.93     36.63 o 
   0   8  23       73.98       89.93     35.54 o 
   1   8  23       31.45      -19.96     27.33 o 
   2   8  23       41.65       99.01     29.30 o 
   3   8  23       15.23       22.40     22.67 o 
  -2   9  23       38.64       67.97     30.59 o 
  -1   9  23      201.12      188.62     46.73 o 
   0   9  23      124.64      102.41     38.31 o 
   1   9  23      197.62      103.13     39.83 o 
   2   9  23       39.26       86.05     26.45 o 
  -1  10  23       62.98       16.46     26.24 o 
   0  10  23      109.43      101.04     38.52 o 
   1  10  23       61.82      116.26     41.94 o 
   0  11  23       34.18       70.79     34.21 o 
   0   0  24      642.28      666.23     60.77 o 
   1   0  24        0.05       11.37     10.88 o 
   2   0  24      236.27      263.65     35.67 o 
   3   0  24        1.85       27.95     23.14 o 
   4   0  24      405.77      424.64     35.63 o 
  -4   1  24       46.09       76.21     20.43 o 
  -3   1  24       17.10       10.46     14.35 o 
  -2   1  24       50.72       81.90     23.91 o 
  -1   1  24      182.83      211.46     31.78 o 
   0   1  24      124.97      130.35     25.07 o 
   1   1  24      181.61      191.72     24.59 o 
   2   1  24       50.36       43.01     28.01 o 
   3   1  24       17.15       39.97     17.12 o 
   4   1  24       46.33       43.80     16.61 o 
  -4   2  24      154.60      191.74     43.66 o 
  -3   2  24      117.63       88.17     23.16 o 
  -2   2  24      370.58      428.74     67.01 o 
  -1   2  24       41.25       29.57     29.22 o 
   0   2  24      108.71      154.22     26.26 o 
   1   2  24       42.81       41.52     19.12 o 
   2   2  24      365.83      313.11     39.29 o 
   3   2  24      115.49      139.39     27.29 o 
   4   2  24      163.01      162.65     23.35 o 
  -3   3  24        8.21       23.01     15.79 o 
  -2   3  24       29.13       43.93     34.73 o 
  -1   3  24      205.29      238.14     33.91 o 
   0   3  24      347.30      326.38     54.95 o 
   1   3  24      208.92      220.13     37.42 o 
   2   3  24       28.69       10.50     16.86 o 
   3   3  24        8.91       12.50     16.41 o 
  -3   4  24       19.63       13.09     22.69 o 
  -2   4  24      160.42      145.73     29.27 o 
  -1   4  24      278.72      300.03     37.46 o 
   0   4  24     1567.70     1633.54    101.16 o 
   1   4  24      278.33      317.38     37.40 o 
   2   4  24      157.14      139.92     27.74 o 
   3   4  24       19.86       21.70     13.40 o 
  -3   5  24       80.16      118.31     57.49 o 
  -2   5  24       93.67       96.56     24.78 o 
  -1   5  24       37.49       57.89     20.87 o 
   0   5  24       16.23        2.20     20.71 o 
   1   5  24       39.33      -25.57     25.57 o 
   2   5  24       94.47       93.95     30.10 o 
   3   5  24       82.95      100.04     56.02 o 
  -3   6  24       56.92       68.22     31.59 o 
  -2   6  24      369.72      405.61     45.44 o 
  -1   6  24       12.02       28.91     35.15 o 
   0   6  24      171.00      228.56     46.45 o 
   1   6  24       12.65        7.37     30.05 o 
   2   6  24      367.37      405.61     78.91 o 
   3   6  24       57.36       48.39     22.45 o 
  -3   7  24      194.94      222.72     57.38 o 
  -2   7  24       40.72       71.03     20.96 o 
  -1   7  24      147.29      174.44     30.84 o 
   0   7  24        0.41       44.94     29.97 o 
   1   7  24      153.22      186.75     44.43 o 
   2   7  24       39.65      115.30     41.32 o 
   3   7  24      189.40      201.23     32.54 o 
  -2   8  24       98.51      115.73     28.34 o 
  -1   8  24       36.85       40.09     21.14 o 
   0   8  24       16.11       17.83     28.96 o 
   1   8  24       36.06        9.58     30.03 o 
   2   8  24       97.40      189.65     38.61 o 
  -2   9  24      112.00      158.15     31.49 o 
  -1   9  24      208.43      232.75     51.54 o 
   0   9  24       59.70       48.43     33.81 o 
   1   9  24      201.81      140.20     45.47 o 
   2   9  24      113.78      171.34     37.44 o 
  -1  10  24        4.77       47.06     25.52 o 
   0  10  24      252.55      270.66     52.47 o 
   1  10  24        4.66        9.42     34.53 o 
   1   0  25       26.99       41.51     14.29 o 
   2   0  25      424.18      480.92     48.78 o 
   3   0  25       76.17       39.02     24.89 o 
  -3   1  25      193.04      170.51     29.54 o 
  -2   1  25        8.28       16.26     16.94 o 
  -1   1  25      325.51      351.66     56.76 o 
   0   1  25       16.93       19.03     12.83 o 
   1   1  25      328.75      407.69     34.14 o 
   2   1  25        8.87        8.14     15.06 o 
   3   1  25      190.76      184.76     35.87 o 
  -3   2  25      300.56      245.29     36.05 o 
  -2   2  25      143.06      130.73     28.84 o 
  -1   2  25        1.24       24.77     23.29 o 
   0   2  25        9.57       21.83     19.81 o 
   1   2  25        1.21       11.03     11.83 o 
   2   2  25      142.90      106.17     26.66 o 
   3   2  25      301.79      323.26     58.81 o 
  -3   3  25      173.84      181.49     47.73 o 
  -2   3  25       58.44       49.95     20.47 o 
  -1   3  25      511.39      584.91     47.38 o 
   0   3  25        3.80       23.31     23.20 o 
   1   3  25      515.93      622.42     65.63 o 
   2   3  25       56.85       40.27     19.71 o 
   3   3  25      181.33      224.85     45.62 o 
  -3   4  25       64.13       98.82     48.16 o 
  -2   4  25       16.68       -0.63     15.64 o 
  -1   4  25       68.76       77.74     22.97 o 
   0   4  25       57.77       71.68     31.26 o 
   1   4  25       69.48       53.44     41.13 o 
   2   4  25       15.36       15.01     16.23 o 
   3   4  25       63.00       72.86     22.25 o 
  -3   5  25       28.15       46.88     43.08 o 
  -2   5  25       90.13      132.57     28.60 o 
  -1   5  25      268.45      353.82     67.91 o 
   0   5  25       91.92      102.20     38.42 o 
   1   5  25      260.34      310.31     55.59 o 
   2   5  25       89.98      116.50     40.38 o 
   3   5  25       24.80       22.37     32.03 o 
  -3   6  25       69.67       68.46     21.21 o 
  -2   6  25       28.37       30.09     20.46 o 
  -1   6  25        2.35       17.62     31.19 o 
   0   6  25      103.59      104.16     38.94 o 
   1   6  25        2.10       33.59     34.84 o 
   2   6  25       28.64       62.03     34.39 o 
   3   6  25       70.92       65.32     26.41 o 
  -2   7  25      155.85      164.89     45.14 o 
  -1   7  25      277.83      272.07     57.73 o 
   1   7  25      279.86      262.58     54.54 o 
   2   7  25      155.64      290.31     54.27 o 
  -2   8  25       87.36       48.79     24.18 o 
  -1   8  25       42.97       22.36     26.30 o 
   0   8  25      311.27      413.37     61.47 o 
   1   8  25       42.42       56.70     33.77 o 
   2   8  25       92.28      152.62     39.09 o 
  -1   9  25       48.15       29.40     20.40 o 
   0   9  25        3.00      -22.61     22.61 o 
   1   9  25       44.88       33.96     32.09 o 
   0   0  26        6.90        2.50     19.05 o 
   1   0  26       35.40       31.19     16.94 o 
   2   0  26      417.22      456.77     48.27 o 
   3   0  26       16.19       29.21     31.24 o 
  -3   1  26        4.06       -6.80     19.81 o 
  -2   1  26       26.08       26.97     18.53 o 
  -1   1  26       35.26       74.48     39.08 o 
   0   1  26        1.68        7.33     13.51 o 
   1   1  26       34.88       23.28     14.24 o 
   2   1  26       26.45       22.81     19.41 o 
   3   1  26        3.89       18.56     15.16 o 
  -3   2  26       44.99       47.67     17.15 o 
  -2   2  26      158.79      157.90     31.08 o 
  -1   2  26       91.47      114.48     26.13 o 
   0   2  26      119.12      136.02     40.82 o 
   1   2  26       89.98      103.79     20.47 o 
   2   2  26      151.37      191.05     46.23 o 
   3   2  26       45.56       28.33     18.20 o 
  -3   3  26       23.39       30.46     18.33 o 
  -2   3  26       70.92      102.93     26.84 o 
  -1   3  26       14.58       19.12     15.74 o 
   0   3  26      511.25      516.85     74.04 o 
   1   3  26       15.10       22.36     22.62 o 
   2   3  26       70.33      101.34     27.41 o 
   3   3  26       22.64        6.73     17.02 o 
  -3   4  26       29.27       47.52     32.29 o 
  -2   4  26       37.07       22.04     20.02 o 
  -1   4  26       29.66       57.10     19.60 o 
   0   4  26      338.44      270.42     55.09 o 
   1   4  26       28.36       34.50     32.13 o 
   2   4  26       40.66       47.31     22.32 o 
   3   4  26       28.57       18.78     17.77 o 
  -2   5  26       42.69       41.51     46.78 o 
  -1   5  26      322.65      298.39     39.62 o 
   0   5  26       27.71        9.03     21.30 o 
   1   5  26      317.74      321.50     58.51 o 
   2   5  26       43.33       41.91     32.08 o 
  -2   6  26       54.62       36.41     22.70 o 
  -1   6  26      144.48      148.60     45.94 o 
   0   6  26      154.05      136.54     41.69 o 
   1   6  26      143.16       94.67     40.26 o 
   2   6  26       58.97       44.10     31.23 o 
  -2   7  26       26.52       32.06     36.77 o 
  -1   7  26      191.62      235.32     57.77 o 
   0   7  26       58.48       74.29     34.69 o 
   1   7  26      194.86      126.09     44.93 o 
   2   7  26       26.51       85.85     35.12 o 
  -1   8  26       22.52        5.76     24.41 o 
   1   8  26       23.02       -3.95     27.52 o 
   0   9  26       49.22       62.93     33.35 o 
   1   0  27        0.91       22.09     21.06 o 
   2   0  27       43.90       65.95     24.87 o 
   3   0  27       14.43       33.49     18.37 o 
  -3   1  27      149.69      257.05     52.37 o 
  -2   1  27      124.83      138.52     32.70 o 
  -1   1  27      460.45      551.38     52.49 o 
   0   1  27      261.62      248.78     35.05 o 
   1   1  27      471.08      552.98     39.19 o 
   2   1  27      127.66      110.79     95.22 o 
   3   1  27      152.65      231.60     87.48 o 
  -3   2  27       40.95       57.06     21.40 o 
  -2   2  27      109.58      139.20     50.35 o 
  -1   2  27        6.72       40.37     35.51 o 
   0   2  27        0.22        1.35     21.72 o 
   1   2  27        6.57       18.68     24.21 o 
   2   2  27      109.65      158.74     45.69 o 
   3   2  27       40.80       16.15     17.53 o 
  -3   3  27      155.85      106.74     26.63 o 
  -2   3  27      132.23      153.66     32.18 o 
  -1   3  27      270.07      348.42     42.18 o 
   0   3  27       38.87       49.37     29.85 o 
   1   3  27      260.55      296.22     31.25 o 
   2   3  27      134.20      126.32     53.30 o 
   3   3  27      158.79      164.82     31.68 o 
  -2   4  27       10.97        7.46     17.53 o 
  -1   4  27       49.05       82.17     23.03 o 
   0   4  27      146.91      239.11     56.20 o 
   1   4  27       49.68       76.72     33.10 o 
   2   4  27       10.00        7.77     19.83 o 
  -2   5  27      109.54       85.08     32.35 o 
  -1   5  27      242.68      291.99     62.53 o 
   0   5  27       62.27       72.15     35.72 o 
   1   5  27      251.53      268.43     54.71 o 
   2   5  27      108.41       96.95     69.46 o 
  -2   6  27       21.78       18.02     20.28 o 
  -1   6  27      433.98      332.79     68.12 o 
   0   6  27        0.03      -12.81     18.99 o 
   1   6  27      434.26      542.75     71.72 o 
   2   6  27       20.06       72.19     35.46 o 
  -1   7  27      149.76       91.75     38.10 o 
   0   7  27       10.58       54.98     30.49 o 
   1   7  27      146.60      144.24     47.80 o 
   0   8  27       29.78       32.57     30.53 o 
   0   0  28      412.27      545.42     74.87 o 
   1   0  28        0.54       18.69     21.31 o 
   2   0  28      113.53       96.80     29.12 o 
  -2   1  28      324.94      331.58     43.78 o 
  -1   1  28       23.17       35.22     23.52 o 
   0   1  28       88.34       87.55     35.71 o 
   1   1  28       23.51       72.38     53.56 o 
   2   1  28      324.78      304.32     43.31 o 
  -2   2  28      152.12      173.90     35.16 o 
  -1   2  28       48.43       32.31     18.41 o 
   0   2  28      204.51      180.90     47.55 o 
   1   2  28       50.05       84.65     25.30 o 
   2   2  28      152.03      108.83     30.08 o 
  -2   3  28      181.56      209.36     36.84 o 
  -1   3  28        2.62       29.37     27.43 o 
   0   3  28        0.88      -14.65     20.54 o 
   1   3  28        2.38       27.08     19.36 o 
   2   3  28      181.96      120.85     30.77 o 
  -2   4  28       27.47       53.91     22.79 o 
  -1   4  28       42.61       74.90     36.36 o 
   0   4  28       49.55       40.28     30.79 o 
   1   4  28       44.20       84.48     26.28 o 
   2   4  28       28.92       21.89     21.30 o 
  -2   5  28       72.73       86.03     27.51 o 
  -1   5  28       17.43       24.47     29.22 o 
   0   5  28       74.22       35.63     30.02 o 
   1   5  28       18.82       45.61     34.45 o 
   2   5  28       73.39       72.64     36.45 o 
  -1   6  28       24.01       53.90     38.21 o 
   0   6  28        3.02       -2.24     20.78 o 
   1   6  28       23.90      156.85     43.64 o 
   0   7  28       25.52       41.95     31.67 o 
   1   0  29        0.55       10.30     31.81 o 
   2   0  29        6.71       31.80     25.29 o 
  -2   1  29       38.38       57.46     23.67 o 
  -1   1  29        6.60       42.19     41.05 o 
   0   1  29        0.49       -1.50     21.18 o 
   1   1  29        7.53       22.98     32.53 o 
   2   1  29       36.90       44.41     23.23 o 
  -2   2  29       10.18      -12.46     17.77 o 
  -1   2  29       21.03       -5.53     22.61 o 
   0   2  29        0.75        7.51     22.66 o 
   1   2  29       20.79       18.73     13.70 o 
   2   2  29        9.80        5.87     20.04 o 
  -2   3  29       90.31      112.63     30.55 o 
  -1   3  29       68.71       26.46     29.68 o 
   0   3  29        5.58      -16.80     19.22 o 
   1   3  29       71.54      126.85     26.63 o 
   2   3  29       90.88       85.31     40.42 o 
  -1   4  29        2.36        8.38     27.69 o 
   0   4  29        1.60        5.07     22.12 o 
   1   4  29        2.51        4.16     23.65 o 
  -1   5  29      393.00      397.85     74.32 o 
   0   5  29       74.03       72.78     38.66 o 
   1   5  29      393.15      462.03     51.28 o 
   0   6  29       51.13       58.81     34.81 o 
   0   0  30       38.08       61.55     34.26 o 
   1   0  30       21.92       67.92     23.63 o 
  -1   1  30       13.19       20.15     28.01 o 
   0   1  30        0.03        4.25     25.47 o 
   1   1  30       12.97       42.36     20.86 o 
  -1   2  30       29.78       34.37     34.10 o 
   0   2  30      329.73      398.37     69.99 o 
   1   2  30       30.40      124.43    100.11 o 
  -1   3  30       20.53       25.89     31.59 o 
   0   3  30       53.70       74.81     36.84 o 
   1   3  30       20.44       55.20     41.02 o 
  -1   4  30       30.44       34.20     32.11 o 
   0   4  30       28.05       72.00     40.22 o 
   1   4  30       29.88       68.04     45.23 o 
   0   1  31        5.77       -9.07     26.40 o 
   0   2  31        1.72       -1.66     28.23 o 
                                                 
